# Supplementary material for: Seroprevalence of brucellosis in small ruminants and related risk behaviours among humans in different husbandry systems in Mali
Source: PLoS One. 2021 Jan 22;16(1):e0245283. doi: 10.1371/journal.pone.0245283 (PMC7822284; doi:10.1371/journal.pone.0245283)
Supplement: S6 File — (XLSX) [file pone.0245283.s006.xlsx]

## Sheet: Feuil1
Region	Commune	Localite	Num_elevage	Num_animal	age	sexe	espece	race	Statut
Sikasso	Bougouni	Morobougou	1	1	12	F	ov	Djallonke	0
Sikasso	Bougouni	Morobougou	1	2	6	F	ov	Djallonke	0
Sikasso	Bougouni	Morobougou	1	3	8	M	ov	Djallonke	0
Sikasso	Bougouni	Morobougou	1	4	12	F	ov	Djallonke	0
Sikasso	Bougouni	Morobougou	1	5	12	F	ov	Djallonke	0
Sikasso	Bougouni	Morobougou	1	6	15	M	ov	Sahel	0
Sikasso	Bougouni	Morobougou	1	7	9	M	ov	Djallonke	0
Sikasso	Bougouni	Morobougou	1	8	12	M	ov	Djallonke	0
Sikasso	Bougouni	Morobougou	2	9	12	F	ov	Sahel	0
Sikasso	Bougouni	Morobougou	2	10	48	F	ov	Djallonke	0
Sikasso	Bougouni	Morobougou	2	11	48	F	ov	Djallonke	0
Sikasso	Bougouni	Morobougou	2	12	36	F	ov	Djallonke	0
Sikasso	Bougouni	Morobougou	2	13	24	F	ov	Djallonke	0
Sikasso	Bougouni	Morobougou	3	14	24	M	ov	Sahel	0
Sikasso	Bougouni	Morobougou	3	15	36	F	ov	Djallonke	0
Sikasso	Bougouni	Morobougou	3	16	36	F	ov	Djallonke	0
Sikasso	Bougouni	Morobougou	3	17	48	F	ov	Djallonke	0
Sikasso	Bougouni	Morobougou	3	18	6	F	ov	Sahel	0
Sikasso	Bougouni	Morobougou	3	19	36	F	ov	Sahel	0
Sikasso	Bougouni	Morobougou	3	20	36	M	ov	Sahel	0
Sikasso	Bougouni	Morobougou	3	21	36	F	ov	Sahel	0
Sikasso	Bougouni	Morobougou	3	22	7	M	ov	Sahel	0
Sikasso	Bougouni	Morobougou	3	23	36	F	ov	Sahel	0
Sikasso	Bougouni	Morobougou	4	24	14	M	ov	Djallonke	0
Sikasso	Bougouni	Morobougou	4	25	36	F	ov	Djallonke	0
Sikasso	Bougouni	Morobougou	4	26	17	F	ov	Djallonke	0
Sikasso	Bougouni	Morobougou	5	27	36	F	cp	Djallonke	0
Sikasso	Bougouni	Morobougou	5	28	24	F	cp	Djallonke	0
Sikasso	Bougouni	Morobougou	5	29	12	F	cp	Djallonke	0
Sikasso	Bougouni	Morobougou	5	30	24	F	cp	Djallonke	0
Sikasso	Bougouni	Morobougou	5	31	36	F	cp	Djallonke	0
Sikasso	Bougouni	Dogobala	6	32	8	F	cp	Sahel	0
Sikasso	Bougouni	Dogobala	6	33	24	F	cp	Sahel	0
Sikasso	Bougouni	Dogobala	6	34	24	F	cp	Sahel	0
Sikasso	Bougouni	Dogobala	6	35	18	F	cp	Sahel	0
Sikasso	Bougouni	Dogobala	6	36	12	F	cp	Sahel	0
Sikasso	Bougouni	Dogobala	6	37	8	F	cp	Sahel	0
Sikasso	Bougouni	Dogobala	6	38	6	F	cp	Sahel	0
Sikasso	Bougouni	Dogobala	6	39	24	F	cp	Sahel	0
Sikasso	Zantiebougou	Fadiè	7	40	36	F	ov	Sahel	0
Sikasso	Zantiebougou	Fadiè	7	41	12	F	ov	Sahel	0
Sikasso	Zantiebougou	Fadiè	7	42	36	F	ov	Sahel	0
Sikasso	Zantiebougou	Fadiè	7	43	36	F	ov	Sahel	0
Sikasso	Zantiebougou	Fadiè	7	44	12	F	ov	Sahel	0
Sikasso	Zantiebougou	Fadiè	7	45	24	F	ov	Sahel	0
Sikasso	Zantiebougou	Fadiè	7	46	6	M	ov	Sahel	0
Sikasso	Zantiebougou	Fadiè	7	47	12	F	ov	Sahel	0
Sikasso	Zantiebougou	Fadiè	7	48	36	F	ov	Sahel	0
Sikasso	Zantiebougou	Fadiè	7	49	24	F	ov	Sahel	0
Sikasso	Zantiebougou	Fadiè	7	50	12	F	ov	Sahel	0
Sikasso	Zantiebougou	Fadiè	7	51	48	F	ov	Sahel	0
Sikasso	Zantiebougou	Fadiè	7	52	24	F	ov	Sahel	0
Sikasso	Zantiebougou	Fadiè	7	53	24	F	ov	Sahel	0
Sikasso	Zantiebougou	Fadiè	7	54	36	F	ov	Sahel	0
Sikasso	Zantiebougou	Fadiè	7	55	36	F	ov	Sahel	0
Sikasso	Zantiebougou	Fadiè	7	56	24	F	ov	Sahel	0
Sikasso	Zantiebougou	Fadiè	7	57	12	M	ov	Sahel	0
Sikasso	Zantiebougou	Fadiè	7	58	12	M	ov	Sahel	0
Sikasso	Zantiebougou	Fadiè	7	59	36	F	ov	Sahel	0
Sikasso	Zantiebougou	Zantiebougou	8	60	18	F	cp	Djallonke	0
Sikasso	Zantiebougou	Zantiebougou	8	61	36	F	cp	Sahel	0
Sikasso	Zantiebougou	Zantiebougou	8	62	18	F	cp	Djallonke	0
Sikasso	Zantiebougou	Zantiebougou	8	63	18	F	cp	Sahel	0
Sikasso	Zantiebougou	Zantiebougou	8	64	84	F	cp	Sahel	0
Sikasso	Zantiebougou	Zantiela	9	65	24	F	cp	Sahel	0
Sikasso	Zantiebougou	Zantiela	9	66	24	F	cp	Sahel	0
Sikasso	Zantiebougou	Zantiela	9	67	36	F	cp	Sahel	0
Sikasso	Zantiebougou	Zantiela	9	68	36	F	cp	Sahel	0
Sikasso	Zantiebougou	Zantiela	9	69	36	F	ov	Djallonke	0
Sikasso	Zantiebougou	Zantiela	9	70	24	F	cp	Djallonke	0
Sikasso	Zantiebougou	Zantiela	10	71	48	F	ov	Sahel	0
Sikasso	Zantiebougou	Zantiela	10	72	30	F	ov	Sahel	0
Sikasso	Zantiebougou	Zantiela	10	73	14	M	ov	Sahel	0
Sikasso	Zantiebougou	Zantiela	10	74	24	F	ov	Djallonke	0
Sikasso	Zantiebougou	Zantiela	10	75	6	M	ov	Djallonke	0
Sikasso	Zantiebougou	Zantiela	10	76	72	F	ov	Djallonke	0
Sikasso	Zantiebougou	Zantiela	11	77	28	F	ov	Djallonke	0
Sikasso	Zantiebougou	Zantiela	11	78	37	F	ov	Djallonke	0
Sikasso	Zantiebougou	Zantiela	11	79	48	F	ov	Djallonke	0
Sikasso	Zantiebougou	Zantiela	11	80	12	F	ov	Djallonke	0
Sikasso	Zantiebougou	Zantiela	11	81	6	F	ov	Djallonke	0
Sikasso	Zantiebougou	Zantiela	12	82	8	F	ov	Sahel	0
Sikasso	Zantiebougou	Zantiela	12	83	8	F	ov	Sahel	0
Sikasso	Zantiebougou	Zantiela	12	84	42	F	ov	Sahel	0
Sikasso	Zantiebougou	Zantiela	12	85	24	F	ov	Djallonke	0
Sikasso	Zantiebougou	Zantiela	12	86	13	M	ov	Djallonke	0
Sikasso	Sanso	Bla Bougouni	13	87	36	F	ov	Sahel	0
Sikasso	Sanso	Bla Bougouni	13	88	24	F	cp	Sahel	0
Sikasso	Sanso	Bla Bougouni	13	89	7	F	ov	Sahel	0
Sikasso	Sanso	Bla Bougouni	13	90	36	F	cp	Sahel	0
Sikasso	Sanso	Bla Bougouni	13	91	48	M	cp	Sahel	0
Sikasso	Sanso	Bla Bougouni	13	92	12	F	ov	Sahel	0
Sikasso	Sanso	Bla Bougouni	13	93	72	F	ov	Sahel	0
Sikasso	Sanso	Bla Bougouni	13	94	12	F	cp	Sahel	1
Sikasso	Sanso	Bla Bougouni	13	95	24	M	ov	Sahel	0
Sikasso	Sanso	Bla Bougouni	13	96	12	M	cp	Sahel	0
Sikasso	Sanso	Bla Bougouni	13	97	12	F	cp	Sahel	0
Sikasso	Sanso	Bla Bougouni	14	98	18	M	ov	Sahel	0
Sikasso	Sanso	Bla Bougouni	14	99	48	F	ov	Sahel	0
Sikasso	Sanso	Bla Bougouni	14	100	72	M	ov	Sahel	0
Sikasso	Sanso	Bla Bougouni	14	101	18	F	ov	Sahel	0
Sikasso	Sanso	Bla Bougouni	14	102	18	F	ov	Sahel	0
Sikasso	Sanso	Bla Bougouni	15	103	7	F	ov	Sahel	0
Sikasso	Sanso	Bla Bougouni	15	104	96	F	ov	Sahel	0
Sikasso	Sanso	Bla Bougouni	15	105	18	F	ov	Sahel	0
Sikasso	Sanso	Bla Bougouni	15	106	36	F	ov	Sahel	0
Sikasso	Sanso	Bla Bougouni	15	107	6	F	ov	Sahel	0
Sikasso	Sanso	Bla Bougouni	15	108	18	F	ov	Sahel	0
Sikasso	Sanso	Bla Bougouni	16	109	6	F	ov	Sahel	0
Sikasso	Sanso	Bla Bougouni	16	110	18	F	cp	Sahel	0
Sikasso	Sanso	Bla Bougouni	16	111	6	F	cp	Sahel	0
Sikasso	Sanso	Bla Bougouni	16	112	36	F	cp	Sahel	0
Sikasso	Sanso	Bla Bougouni	16	113	24	F	cp	Sahel	0
Sikasso	Sanso	Bla Bougouni	17	114	60	F	cp	Sahel	0
Sikasso	Sanso	Bla Bougouni	17	115	24	F	cp	Sahel	0
Sikasso	Sanso	Bla Bougouni	17	116	18	F	cp	Sahel	0
Sikasso	Sanso	Bla Bougouni	17	117	48	F	cp	Sahel	0
Sikasso	Sanso	Bla Bougouni	17	118	60	F	cp	Sahel	0
Sikasso	Domba	Domba	18	119	24	F	cp	Djallonke	0
Sikasso	Domba	Domba	18	120	24	F	cp	Djallonke	0
Sikasso	Domba	Domba	18	121	24	F	cp	Djallonke	0
Sikasso	Domba	Domba	18	122	24	F	cp	Djallonke	0
Sikasso	Domba	Domba	18	123	24	M	cp	Djallonke	0
Sikasso	Koumantou	Koumantou	19	124	36	M	cp	Djallonke	0
Sikasso	Koumantou	Koumantou	19	125	60	F	cp	Djallonke	0
Sikasso	Koumantou	Koumantou	19	126	36	F	cp	Djallonke	0
Sikasso	Koumantou	Koumantou	19	127	36	F	cp	Djallonke	0
Sikasso	Koumantou	Koumantou	19	128	60	F	cp	Djallonke	0
Sikasso	Koumantou	Koumantou	20	129	24	F	ov	Sahel	0
Sikasso	Koumantou	Koumantou	20	130	12	M	ov	Sahel	0
Sikasso	Koumantou	Koumantou	20	131	12	M	ov	Sahel	0
Sikasso	Koumantou	Koumantou	20	132	24	F	ov	Sahel	0
Sikasso	Koumantou	Koumantou	20	133	12	F	ov	Sahel	0
Sikasso	Koumantou	Koumantou	21	134	24	M	cp	Sahel	0
Sikasso	Koumantou	Koumantou	21	135	48	F	cp	Sahel	0
Sikasso	Koumantou	Koumantou	21	136	24	F	cp	Sahel	0
Sikasso	Koumantou	Koumantou	21	137	48	F	cp	Sahel	0
Sikasso	Koumantou	Koumantou	21	138	36	F	cp	Sahel	0
Sikasso	Koumantou	Koumantou	22	139	36	F	ov	Sahel	0
Sikasso	Koumantou	Koumantou	22	140	48	F	ov	Sahel	0
Sikasso	Koumantou	Koumantou	22	141	72	F	ov	Sahel	0
Sikasso	Koumantou	Koumantou	22	142	48	F	ov	Sahel	0
Sikasso	Koumantou	Koumantou	22	143	48	M	ov	Sahel	0
Sikasso	Koumantou	Koumantou	23	144	48	F	ov	Sahel	0
Sikasso	Koumantou	Koumantou	23	145	36	F	cp	Sahel	0
Sikasso	Koumantou	Koumantou	23	146	48	M	cp	Sahel	0
Sikasso	Koumantou	Koumantou	23	147	48	F	cp	Sahel	0
Sikasso	Koumantou	Koumantou	23	148	24	F	cp	Sahel	0
Sikasso	Koumantou	Guerekele Bougoula	24	149	24	F	cp	Sahel	0
Sikasso	Koumantou	Guerekele Bougoula	24	150	6	M	cp	Sahel	0
Sikasso	Koumantou	Guerekele Bougoula	24	151	7	M	cp	Sahel	0
Sikasso	Koumantou	Guerekele Bougoula	24	152	36	F	cp	Sahel	0
Sikasso	Koumantou	Guerekele Bougoula	24	153	6	F	cp	Sahel	0
Sikasso	Koumantou	Guerekele Bougoula	24	154	12	F	cp	Sahel	0
Sikasso	Koumantou	Guerekele Bougoula	24	155	10	M	cp	Sahel	0
Sikasso	Koumantou	Guerekele Bougoula	24	156	17	F	cp	Sahel	0
Sikasso	Koumantou	Guerekele Bougoula	24	157	24	F	cp	Sahel	0
Sikasso	Koumantou	Guerekele Bougoula	24	158	36	F	cp	Sahel	0
Sikasso	Niena	Niena	25	159	12	M	cp	Djallonke	0
Sikasso	Niena	Niena	25	160	12	F	cp	Djallonke	0
Sikasso	Niena	Niena	25	161	24	F	cp	Djallonke	0
Sikasso	Niena	Niena	25	162	12	M	cp	Djallonke	0
Sikasso	Niena	Mouno Flabougou	26	163	12	F	ov	Sahel	0
Sikasso	Niena	Mouno Flabougou	26	164	24	F	ov	Sahel	0
Sikasso	Niena	Mouno Flabougou	26	165	12	F	ov	Sahel	0
Sikasso	Niena	Mouno Flabougou	26	166	24	M	ov	Sahel	0
Sikasso	Niena	Mouno Flabougou	27	167	36	F	ov	Sahel	0
Sikasso	Niena	Mouno Flabougou	27	168	48	F	ov	Sahel	0
Sikasso	Niena	Mouno Flabougou	27	169	48	F	ov	Sahel	0
Sikasso	Niena	Mouno Flabougou	27	170	24	F	ov	Sahel	1
Sikasso	Niena	Mouno Flabougou	27	171	12	F	ov	Sahel	0
Sikasso	Niena	Mouno Flabougou	28	172	12	F	cp	Sahel	0
Sikasso	Niena	Mouno Flabougou	28	173	24	F	cp	Sahel	0
Sikasso	Niena	Mouno Flabougou	28	174	12	F	cp	Sahel	0
Sikasso	Niena	Mouno Flabougou	28	175	36	F	cp	Sahel	0
Sikasso	Niena	Mouno Flabougou	28	176	12	F	cp	Sahel	0
Sikasso	Niena	Mouno Flabougou	29	177	7	F	ov	Djallonke	0
Sikasso	Niena	Mouno Flabougou	29	178	24	F	ov	Djallonke	0
Sikasso	Niena	Mouno Flabougou	29	179	24	F	ov	Djallonke	0
Sikasso	Niena	Mouno Flabougou	29	180	24	F	ov	Djallonke	0
Sikasso	Niena	Mouno Flabougou	29	181	6	M	ov	Djallonke	0
Sikasso	Niena	Wekerobougou	30	182	24	F	cp	Djallonke	0
Sikasso	Niena	Wekerobougou	30	183	8	M	cp	Djallonke	0
Sikasso	Niena	Wekerobougou	30	184	12	F	ov	Sahel	0
Sikasso	Niena	Wekerobougou	30	185	6	F	ov	Sahel	0
Sikasso	Niena	Wekerobougou	30	186	6	F	ov	Sahel	0
Sikasso	Niena	Wekerobougou	30	187	6	M	cp	Djallonke	0
Sikasso	Niena	Wekerobougou	30	188	24	F	cp	Djallonke	0
Sikasso	Niena	Wekerobougou	30	189	6	F	ov	Sahel	0
Sikasso	Niena	Wekerobougou	30	190	12	M	ov	Sahel	0
Sikasso	Niena	Wekerobougou	30	191	24	F	cp	Sahel	0
Sikasso	Lobougoula	Lobougoula	31	192	36	F	ov	Djallonke	0
Sikasso	Lobougoula	Lobougoula	31	193	36	M	ov	Djallonke	0
Sikasso	Lobougoula	Lobougoula	31	194	24	F	ov	Djallonke	0
Sikasso	Lobougoula	Lobougoula	31	195	24	F	ov	Djallonke	0
Sikasso	Lobougoula	Lobougoula	31	196	18	M	ov	Djallonke	0
Sikasso	Lobougoula	Lobougoula	31	197	48	F	ov	Djallonke	0
Sikasso	Lobougoula	Lobougoula	32	198	12	F	ov	Djallonke	0
Sikasso	Lobougoula	Lobougoula	32	199	36	F	ov	Djallonke	0
Sikasso	Lobougoula	Lobougoula	32	200	12	F	ov	Djallonke	0
Sikasso	Lobougoula	Lobougoula	32	201	48	F	ov	Djallonke	0
Sikasso	Lobougoula	Lobougoula	32	202	36	F	ov	Djallonke	0
Sikasso	Lobougoula	Lobougoula	32	203	12	F	ov	Djallonke	0
Sikasso	Lobougoula	Ngorona	33	204	36	F	ov	Djallonke	0
Sikasso	Lobougoula	Ngorona	33	205	112	F	ov	Djallonke	0
Sikasso	Lobougoula	Ngorona	33	206	36	F	ov	Djallonke	0
Sikasso	Lobougoula	Ngorona	33	207	48	F	ov	Djallonke	0
Sikasso	Lobougoula	Ngorona	33	208	36	F	ov	Djallonke	0
Sikasso	Lobougoula	Ngorona	33	209	30	F	ov	Djallonke	0
Sikasso	Lobougoula	Ngorona	34	210	24	F	ov	Djallonke	0
Sikasso	Lobougoula	Ngorona	34	211	6	F	cp	Djallonke	0
Sikasso	Lobougoula	Ngorona	34	212	18	F	cp	Djallonke	0
Sikasso	Lobougoula	Ngorona	34	213	18	M	cp	Djallonke	0
Sikasso	Lobougoula	Ngorona	34	214	48	F	cp	Djallonke	0
Sikasso	Lobougoula	Ngorona	34	215	12	F	cp	Djallonke	0
Sikasso	Lobougoula	Ngorona Flabougou	35	216	8	F	ov	Sahel	0
Sikasso	Lobougoula	Ngorona Flabougou	35	217	18	F	ov	Sahel	0
Sikasso	Lobougoula	Ngorona Flabougou	35	218	18	F	cp	Sahel	0
Sikasso	Lobougoula	Ngorona Flabougou	35	219	6	F	cp	Sahel	0
Sikasso	Lobougoula	Ngorona Flabougou	35	220	30	F	cp	Sahel	0
Sikasso	Lobougoula	Ngorona Flabougou	35	221	60	F	ov	Sahel	1
Sikasso	Lobougoula	Lobougoula	36	222	24	M	ov	Djallonke	0
Sikasso	Lobougoula	Lobougoula	36	223	18	M	ov	Djallonke	0
Sikasso	Lobougoula	Lobougoula	36	224	36	F	ov	Djallonke	0
Sikasso	Lobougoula	Lobougoula	36	225	30	F	ov	Djallonke	0
Sikasso	Lobougoula	Lobougoula	36	226	36	F	ov	Djallonke	0
Sikasso	Lobougoula	Lobougoula	36	227	12	F	ov	Djallonke	0
Sikasso	Lobougoula	Lobougoula	37	228	24	F	ov	Djallonke	0
Sikasso	Lobougoula	Lobougoula	37	229	36	M	cp	Sahel	0
Sikasso	Lobougoula	Lobougoula	37	230	36	F	ov	Djallonke	0
Sikasso	Lobougoula	Lobougoula	37	231	48	F	ov	Djallonke	0
Sikasso	Lobougoula	Lobougoula	37	232	36	M	ov	Djallonke	0
Sikasso	Lobougoula	Lobougoula	37	233	36	F	cp	Sahel	0
Sikasso	Zangasso	Zangasso	38	234	6	F	ov	Sahel	0
Sikasso	Zangasso	Zangasso	38	235	24	M	ov	Sahel	0
Sikasso	Zangasso	Zangasso	38	236	7	M	ov	Sahel	0
Sikasso	Zangasso	Zangasso	38	237	24	F	ov	Sahel	0
Sikasso	Zangasso	Zangasso	38	238	12	F	ov	Sahel	0
Sikasso	Zangasso	Zangasso	38	239	24	F	ov	Sahel	0
Sikasso	Zangasso	Zangasso	39	240	36	F	ov	Djallonke	0
Sikasso	Zangasso	Zangasso	39	241	6	F	ov	Djallonke	0
Sikasso	Zangasso	Zangasso	39	242	48	F	ov	Djallonke	1
Sikasso	Zangasso	Zangasso	39	243	36	F	ov	Djallonke	0
Sikasso	Zangasso	Zangasso	39	244	12	M	ov	Djallonke	1
Sikasso	Zangasso	Zangasso	39	245	36	F	ov	Djallonke	0
Sikasso	Zangasso	Zangasso	40	246	72	F	cp	Djallonke	0
Sikasso	Zangasso	Zangasso	40	247	48	F	cp	Djallonke	0
Sikasso	Zangasso	Zangasso	40	248	48	F	cp	Djallonke	0
Sikasso	Zangasso	Zangasso	40	249	36	M	cp	Djallonke	0
Sikasso	Zangasso	Zangasso	40	250	84	F	cp	Djallonke	0
Sikasso	Zangasso	Zangasso	40	251	36	F	cp	Djallonke	0
Sikasso	Zangasso	Zangasso Flabougou	41	252	48	F	ov	Sahel	0
Sikasso	Zangasso	Zangasso Flabougou	41	253	24	F	ov	Sahel	0
Sikasso	Zangasso	Zangasso Flabougou	41	254	24	F	ov	Sahel	0
Sikasso	Zangasso	Zangasso Flabougou	41	255	12	F	ov	Sahel	0
Sikasso	Zangasso	Zangasso Flabougou	41	256	6	M	ov	Sahel	0
Sikasso	Zangasso	Zangasso Flabougou	41	257	48	F	ov	Sahel	0
Sikasso	Zangasso	Zangasso Flabougou	42	258	36	F	ov	Sahel	0
Sikasso	Zangasso	Zangasso Flabougou	42	259	48	F	ov	Sahel	0
Sikasso	Zangasso	Zangasso Flabougou	42	260	36	F	ov	Sahel	0
Sikasso	Zangasso	Zangasso Flabougou	42	261	48	M	ov	Sahel	0
Sikasso	Zangasso	Zangasso Flabougou	42	262	36	F	ov	Sahel	1
Sikasso	Zangasso	Zangasso Flabougou	42	263	48	F	ov	Sahel	0
Sikasso	Zangasso	Zangasso	43	264	60	F	ov	Sahel	0
Sikasso	Zangasso	Zangasso	43	265	48	F	cp	Djallonke	0
Sikasso	Zangasso	Zangasso	43	266	36	F	cp	Djallonke	0
Sikasso	Zangasso	Zangasso	43	267	24	M	cp	Sahel	0
Sikasso	Zangasso	Zangasso	43	268	60	F	cp	Djallonke	0
Sikasso	Zangasso	Zangasso	43	269	72	F	cp	Djallonke	0
Sikasso	Mpessoba	Mpessoba	44	270	48	F	ov	Sahel	0
Sikasso	Mpessoba	Mpessoba	44	271	36	F	ov	Sahel	0
Sikasso	Mpessoba	Mpessoba	44	272	12	F	ov	Sahel	0
Sikasso	Mpessoba	Mpessoba	44	273	10	F	ov	Sahel	0
Sikasso	Mpessoba	Mpessoba	44	274	36	M	ov	Sahel	0
Sikasso	Mpessoba	Mpessoba	44	275	14	M	ov	Sahel	0
Sikasso	Mpessoba	Mpessoba	45	276	36	F	cp	Sahel	0
Sikasso	Mpessoba	Mpessoba	45	277	24	M	cp	Sahel	0
Sikasso	Mpessoba	Mpessoba	45	278	10	F	cp	Sahel	0
Sikasso	Mpessoba	Mpessoba	45	279	36	F	cp	Sahel	0
Sikasso	Mpessoba	Mpessoba	45	280	36	F	cp	Sahel	0
Sikasso	Mpessoba	Mpessoba	45	281	36	F	cp	Djallonke	0
Sikasso	Mpessoba	Mpessoba	46	282	18	F	ov	Sahel	0
Sikasso	Mpessoba	Mpessoba	46	283	24	F	ov	Sahel	0
Sikasso	Mpessoba	Mpessoba	46	284	18	M	ov	Sahel	0
Sikasso	Mpessoba	Mpessoba	46	285	36	F	ov	Sahel	0
Sikasso	Mpessoba	Mpessoba	46	286	10	F	ov	Sahel	0
Sikasso	Mpessoba	Mpessoba	46	287	12	M	ov	Sahel	0
Sikasso	Mpessoba	Mpessoba	47	288	36	F	ov	Sahel	0
Sikasso	Mpessoba	Mpessoba	47	289	8	M	ov	Sahel	0
Sikasso	Mpessoba	Mpessoba	47	290	36	F	ov	Sahel	0
Sikasso	Mpessoba	Mpessoba	47	291	30	F	ov	Sahel	0
Sikasso	Mpessoba	Mpessoba	47	292	36	F	ov	Sahel	0
Sikasso	Mpessoba	Mpessoba	47	293	12	F	ov	Sahel	0
Sikasso	Mpessoba	Pala	48	294	24	F	cp	Sahel	0
Sikasso	Mpessoba	Pala	48	295	24	F	cp	Sahel	0
Sikasso	Mpessoba	Pala	48	296	36	F	cp	Sahel	0
Sikasso	Mpessoba	Pala	48	297	36	F	cp	Sahel	0
Sikasso	Mpessoba	Pala	48	298	12	M	cp	Sahel	0
Sikasso	Mpessoba	Pala	48	299	24	F	cp	Sahel	0
Sikasso	Mpessoba	Pala	49	300	12	M	cp	Sahel	0
Sikasso	Mpessoba	Pala	49	301	24	F	cp	Sahel	0
Sikasso	Mpessoba	Pala	49	302	36	F	cp	Sahel	0
Sikasso	Mpessoba	Pala	49	303	12	F	cp	Sahel	0
Sikasso	Mpessoba	Pala	49	304	24	F	cp	Sahel	0
Sikasso	Mpessoba	Pala	49	305	39	F	cp	Sahel	0
Sikasso	Konseguela	Konseguela	50	306	12	M	ov	Djallonke	0
Sikasso	Konseguela	Konseguela	50	307	24	F	ov	Djallonke	1
Sikasso	Konseguela	Konseguela	50	308	12	F	ov	Djallonke	0
Sikasso	Konseguela	Konseguela	50	309	12	F	ov	Djallonke	0
Sikasso	Konseguela	Konseguela	50	310	12	F	ov	Djallonke	0
Sikasso	Konseguela	Konseguela	50	311	108	F	ov	Djallonke	0
Sikasso	Konseguela	Konseguela	51	312	60	F	ov	Djallonke	0
Sikasso	Konseguela	Konseguela	51	313	84	F	ov	Djallonke	0
Sikasso	Konseguela	Konseguela	51	314	12	M	ov	Sahel	0
Sikasso	Konseguela	Konseguela	51	315	60	F	ov	Djallonke	0
Sikasso	Konseguela	Konseguela	51	316	48	F	ov	Djallonke	0
Sikasso	Konseguela	Konseguela	51	317	18	F	ov	Djallonke	0
Sikasso	Konseguela	Konseguela	52	318	24	M	ov	Exotique	0
Sikasso	Konseguela	Konseguela	52	319	10	F	ov	Sahel	0
Sikasso	Konseguela	Konseguela	52	320	18	F	ov	Sahel	0
Sikasso	Konseguela	Konseguela	52	321	72	F	ov	Sahel	0
Sikasso	Konseguela	Konseguela	52	322	60	F	ov	Sahel	0
Sikasso	Konseguela	Konseguela	52	323	10	M	ov	Sahel	0
Sikasso	Konseguela	Konseguela	53	324	36	F	cp	Sahel	0
Sikasso	Konseguela	Konseguela	53	325	24	F	cp	Sahel	0
Sikasso	Konseguela	Konseguela	53	326	48	F	cp	Sahel	0
Sikasso	Konseguela	Konseguela	53	327	12	F	cp	Djallonke	0
Sikasso	Konseguela	Konseguela	53	328	60	F	cp	Sahel	0
Sikasso	Konseguela	Konseguela	53	329	13	F	cp	Sahel	0
Sikasso	Konseguela	Konseguela	54	330	36	F	ov	Sahel	0
Sikasso	Konseguela	Konseguela	54	331	48	F	ov	Sahel	0
Sikasso	Konseguela	Konseguela	54	332	24	F	ov	Sahel	0
Sikasso	Konseguela	Konseguela	54	333	48	F	ov	Sahel	0
Sikasso	Konseguela	Konseguela	54	334	24	F	ov	Sahel	0
Sikasso	Konseguela	Konseguela	54	335	24	M	ov	Sahel	0
Sikasso	Konseguela	Konseguela	55	336	48	F	cp	Sahel	0
Sikasso	Konseguela	Konseguela	55	337	24	F	cp	Sahel	0
Sikasso	Konseguela	Konseguela	55	338	36	F	cp	Sahel	0
Sikasso	Konseguela	Konseguela	55	339	24	M	cp	Sahel	0
Sikasso	Konseguela	Konseguela	55	340	36	F	cp	Sahel	0
Sikasso	Konseguela	Konseguela	55	341	36	F	cp	Sahel	0
Bamako	Axe BKO KGBA	Axe BKO KGBA	56	342	8	M	ov	Sahel	0
Bamako	Axe BKO KGBA	Axe BKO KGBA	56	343	36	F	cp	Sahel	0
Bamako	Axe BKO KGBA	Axe BKO KGBA	56	344	36	F	ov	Sahel	0
Bamako	Axe BKO KGBA	Axe BKO KGBA	56	345	24	F	cp	Sahel	0
Bamako	Axe BKO KGBA	Axe BKO KGBA	56	346	24	M	ov	Sahel	0
Bamako	Axe BKO KGBA	Axe BKO KGBA	56	347	36	F	cp	Sahel	0
Bamako	Axe BKO KGBA	Axe BKO KGBA	56	348	6	F	ov	Sahel	0
Bamako	Axe BKO KGBA	Axe BKO KGBA	56	349	24	F	cp	Sahel	0
Bamako	Axe BKO KGBA	Axe BKO KGBA	56	350	48	F	cp	Sahel	0
Bamako	Axe BKO KGBA	Axe BKO KGBA	56	351	6	F	cp	Sahel	0
Bamako	Axe BKO KGBA	Axe BKO KGBA	56	352	8	F	ov	Sahel	0
Bamako	Axe BKO KGBA	Axe BKO KGBA	56	353	18	F	ov	Sahel	0
Bamako	Axe BKO KGBA	Axe BKO KGBA	57	354	24	M	cp	Djallonke	0
Bamako	Axe BKO KGBA	Axe BKO KGBA	57	355	36	F	cp	Djallonke	0
Bamako	Axe BKO KGBA	Axe BKO KGBA	57	356	36	M	cp	Djallonke	0
Bamako	Axe BKO KGBA	Axe BKO KGBA	57	357	36	M	cp	Djallonke	0
Bamako	Axe BKO KGBA	Axe BKO KGBA	57	358	48	F	cp	Djallonke	0
Bamako	Axe BKO KGBA	Axe BKO KGBA	57	359	36	F	cp	Djallonke	0
Bamako	Axe BKO KGBA	Axe BKO KGBA	58	360	24	F	ov	Sahel	0
Bamako	Axe BKO KGBA	Axe BKO KGBA	58	361	48	F	ov	Sahel	1
Bamako	Axe BKO KGBA	Axe BKO KGBA	58	362	6	M	ov	Sahel	0
Bamako	Axe BKO KGBA	Axe BKO KGBA	58	363	6	M	ov	Sahel	0
Bamako	Axe BKO KGBA	Axe BKO KGBA	58	364	60	F	ov	Sahel	0
Bamako	Axe BKO KGBA	Axe BKO KGBA	58	365	24	F	ov	Sahel	0
Bamako	Axe BKO KGBA	Axe BKO KGBA	59	366	8	F	ov	Sahel	0
Bamako	Axe BKO KGBA	Axe BKO KGBA	59	367	36	M	cp	Sahel	0
Bamako	Axe BKO KGBA	Axe BKO KGBA	59	368	36	F	ov	Sahel	0
Bamako	Axe BKO KGBA	Axe BKO KGBA	59	369	24	F	cp	Sahel	1
Bamako	Axe BKO KGBA	Axe BKO KGBA	59	370	36	F	ov	Sahel	0
Bamako	Axe BKO KGBA	Axe BKO KGBA	59	371	24	M	ov	Sahel	0
Bamako	Axe BKO KGBA	Axe BKO KGBA	59	372	24	F	cp	Sahel	0
Bamako	Axe BKO KGBA	Axe BKO KGBA	59	373	36	F	ov	Sahel	0
Bamako	Axe BKO KGBA	Axe BKO KGBA	59	374	24	F	cp	Sahel	0
Bamako	Axe BKO KGBA	Axe BKO KGBA	59	375	24	F	ov	Sahel	0
Bamako	Axe BKO KGBA	Axe BKO KGBA	59	376	36	F	cp	Sahel	0
Bamako	Axe BKO KGBA	Axe BKO KGBA	60	377	12	F	cp	Sahel	1
Bamako	Axe BKO KGBA	Axe BKO KGBA	60	378	12	F	cp	Sahel	0
Bamako	Axe BKO KGBA	Axe BKO KGBA	60	379	36	F	cp	Sahel	0
Bamako	Axe BKO KGBA	Axe BKO KGBA	60	380	36	F	ov	Sahel	0
Bamako	Axe BKO KGBA	Axe BKO KGBA	60	381	36	F	ov	Sahel	0
Bamako	Axe BKO KGBA	Axe BKO KGBA	60	382	36	F	ov	Sahel	0
Bamako	Axe BKO KGBA	Axe BKO KGBA	60	383	24	F	cp	Sahel	0
Bamako	Axe BKO KGBA	Axe BKO KGBA	60	384	12	F	cp	Sahel	0
Bamako	Axe BKO KGBA	Axe BKO KGBA	60	385	36	F	ov	Sahel	1
Bamako	Axe BKO KGBA	Axe BKO KGBA	60	386	48	M	cp	Sahel	0
Bamako	Axe BKO KGBA	Axe BKO KGBA	60	387	60	M	ov	Sahel	0
Bamako	Axe BKO KGBA	Axe BKO KGBA	60	388	18	M	ov	Sahel	0
Bamako	Axe BKO KGBA	Axe BKO KGBA	60	389	60	M	ov	Sahel	0
Bamako	Axe BKO KGBA	Axe BKO KGBA	61	390	24	F	ov	Sahel	0
Bamako	Axe BKO KGBA	Axe BKO KGBA	61	391	24	F	ov	Sahel	0
Bamako	Axe BKO KGBA	Axe BKO KGBA	61	392	24	F	ov	Sahel	0
Bamako	Axe BKO KGBA	Axe BKO KGBA	61	393	24	F	ov	Sahel	1
Bamako	Axe BKO KGBA	Axe BKO KGBA	61	394	24	F	ov	Sahel	0
Bamako	Axe BKO KGBA	Axe BKO KGBA	61	395	12	F	ov	Sahel	0
Bamako	Axe BKO KGBA	Axe BKO KGBA	61	396	24	M	ov	Sahel	0
Bamako	Axe BKO KGBA	Axe BKO KGBA	61	397	24	F	ov	Sahel	0
Bamako	Axe BKO DKOBA	Axe BKO DKOBA	62	398	36	F	ov	Exotique	0
Bamako	Axe BKO DKOBA	Axe BKO DKOBA	62	399	48	F	ov	Exotique	0
Bamako	Axe BKO DKOBA	Axe BKO DKOBA	62	400	9	M	ov	Sahel	0
Bamako	Axe BKO DKOBA	Axe BKO DKOBA	62	401	12	M	ov	Sahel	0
Bamako	Axe BKO DKOBA	Axe BKO DKOBA	62	402	60	F	ov	Sahel	0
Bamako	Axe BKO DKOBA	Axe BKO DKOBA	62	403	36	M	ov	Exotique	0
Bamako	Axe BKO DKOBA	Axe BKO DKOBA	62	404	24	F	ov	Sahel	0
Bamako	Axe BKO DKOBA	Axe BKO DKOBA	62	405	36	M	ov	Sahel	0
Bamako	Axe BKO DKOBA	Axe BKO DKOBA	62	406	36	F	ov	Sahel	0
Bamako	Axe BKO DKOBA	Axe BKO DKOBA	62	407	36	F	ov	Sahel	0
Bamako	Axe BKO DKOBA	Axe BKO DKOBA	62	408	24	F	ov	Sahel	0
Bamako	Axe BKO DKOBA	Axe BKO DKOBA	62	409	36	F	ov	Sahel	0
Bamako	Axe BKO DKOBA	Axe BKO DKOBA	63	410	24	F	ov	Djallonke	1
Bamako	Axe BKO DKOBA	Axe BKO DKOBA	63	411	24	F	ov	Sahel	0
Bamako	Axe BKO DKOBA	Axe BKO DKOBA	63	412	8	M	cp	Sahel	0
Bamako	Axe BKO DKOBA	Axe BKO DKOBA	63	413	12	F	ov	Sahel	0
Bamako	Axe BKO DKOBA	Axe BKO DKOBA	63	414	36	F	ov	Sahel	0
Bamako	Axe BKO DKOBA	Axe BKO DKOBA	63	415	12	M	ov	Sahel	0
Bamako	Axe BKO DKOBA	Axe BKO DKOBA	63	416	24	F	cp	Sahel	0
Bamako	Axe BKO DKOBA	Axe BKO DKOBA	63	417	24	M	cp	Sahel	0
Bamako	Axe BKO DKOBA	Axe BKO DKOBA	63	418	36	F	cp	Sahel	0
Bamako	Axe BKO DKOBA	Axe BKO DKOBA	63	419	36	F	cp	Sahel	0
Bamako	Axe BKO DKOBA	Axe BKO DKOBA	63	420	24	F	cp	Sahel	0
Bamako	Axe BKO DKOBA	Axe BKO DKOBA	63	421	24	F	ov	Sahel	0
Bamako	Axe BKO DKOBA	Axe BKO DKOBA	64	422	6	F	ov	Exotique	0
Bamako	Axe BKO DKOBA	Axe BKO DKOBA	64	423	36	F	cp	Sahel	0
Bamako	Axe BKO DKOBA	Axe BKO DKOBA	64	424	12	F	cp	Sahel	0
Bamako	Axe BKO DKOBA	Axe BKO DKOBA	64	425	6	M	cp	Sahel	0
Bamako	Axe BKO DKOBA	Axe BKO DKOBA	64	426	24	F	cp	Sahel	0
Bamako	Axe BKO DKOBA	Axe BKO DKOBA	64	427	8	F	ov	Sahel	0
Bamako	Axe BKO DKOBA	Axe BKO DKOBA	64	428	42	M	cp	Sahel	0
Bamako	Axe BKO DKOBA	Axe BKO DKOBA	64	429	60	F	ov	Sahel	0
Bamako	Axe BKO DKOBA	Axe BKO DKOBA	64	430	6	M	cp	Sahel	0
Bamako	Axe BKO DKOBA	Axe BKO DKOBA	64	431	36	M	ov	Sahel	0
Bamako	Axe BKO DKOBA	Axe BKO DKOBA	64	432	24	M	ov	Exotique	1
Bamako	Axe BKO DKOBA	Axe BKO DKOBA	64	433	24	M	ov	Sahel	0
Bamako	Axe BKO DKOBA	Axe BKO DKOBA	65	434	36	F	cp	Sahel	0
Bamako	Axe BKO DKOBA	Axe BKO DKOBA	65	435	36	M	cp	Sahel	0
Bamako	Axe BKO DKOBA	Axe BKO DKOBA	65	436	24	M	ov	Sahel	0
Bamako	Axe BKO DKOBA	Axe BKO DKOBA	65	437	36	F	cp	Sahel	0
Bamako	Axe BKO DKOBA	Axe BKO DKOBA	65	438	36	M	ov	Sahel	0
Bamako	Axe BKO DKOBA	Axe BKO DKOBA	65	439	36	M	ov	Sahel	0
Bamako	Axe BKO DKOBA	Axe BKO DKOBA	65	440	48	F	cp	Sahel	0
Bamako	Axe BKO DKOBA	Axe BKO DKOBA	65	441	12	M	cp	Sahel	0
Bamako	Axe BKO DKOBA	Axe BKO DKOBA	65	442	8	M	cp	Sahel	0
Bamako	Axe BKO DKOBA	Axe BKO DKOBA	65	443	36	F	ov	Sahel	0
Bamako	Axe BKO DKOBA	Axe BKO DKOBA	65	444	7	M	ov	Sahel	0
Bamako	Axe BKO DKOBA	Axe BKO DKOBA	65	445	48	F	ov	Sahel	0
Bamako	Axe BKO DKOBA	Axe BKO DKOBA	66	446	36	M	ov	Sahel	0
Bamako	Axe BKO DKOBA	Axe BKO DKOBA	66	447	48	F	ov	Sahel	0
Bamako	Axe BKO DKOBA	Axe BKO DKOBA	66	448	42	F	ov	Sahel	0
Bamako	Axe BKO DKOBA	Axe BKO DKOBA	66	449	42	F	ov	Sahel	0
Bamako	Axe BKO DKOBA	Axe BKO DKOBA	66	450	48	F	ov	Sahel	0
Bamako	Axe BKO DKOBA	Axe BKO DKOBA	66	451	36	F	ov	Sahel	0
Bamako	Axe BKO DKOBA	Axe BKO DKOBA	66	452	36	F	ov	Sahel	0
Bamako	Axe BKO DKOBA	Axe BKO DKOBA	67	453	8	M	ov	Sahel	0
Bamako	Axe BKO DKOBA	Axe BKO DKOBA	67	454	6	M	ov	Sahel	0
Bamako	Axe BKO DKOBA	Axe BKO DKOBA	67	455	24	F	ov	Sahel	0
Bamako	Axe BKO DKOBA	Axe BKO DKOBA	67	456	24	M	ov	Sahel	0
Bamako	Axe BKO DKOBA	Axe BKO DKOBA	67	457	36	F	ov	Sahel	0
Bamako	Axe BKO DKOBA	Axe BKO DKOBA	67	458	8	M	ov	Sahel	0
Bamako	Axe BKO Kati	Axe BKO Kati	68	459	72	M	ov	Sahel	0
Bamako	Axe BKO Kati	Axe BKO Kati	68	460	24	M	ov	Sahel	0
Bamako	Axe BKO Kati	Axe BKO Kati	68	461	24	F	ov	Sahel	0
Bamako	Axe BKO Kati	Axe BKO Kati	68	462	18	M	ov	Sahel	0
Bamako	Axe BKO Kati	Axe BKO Kati	68	463	12	F	ov	Sahel	0
Bamako	Axe BKO Kati	Axe BKO Kati	68	464	12	F	ov	Sahel	0
Bamako	Axe BKO Kati	Axe BKO Kati	69	465	36	F	ov	Sahel	0
Bamako	Axe BKO Kati	Axe BKO Kati	69	466	72	F	ov	Sahel	0
Bamako	Axe BKO Kati	Axe BKO Kati	69	467	18	M	ov	Sahel	0
Bamako	Axe BKO Kati	Axe BKO Kati	69	468	72	M	ov	Sahel	0
Bamako	Axe BKO Kati	Axe BKO Kati	69	469	24	F	ov	Sahel	0
Bamako	Axe BKO Kati	Axe BKO Kati	69	470	72	M	ov	Sahel	0
Bamako	Axe BKO Kati	Axe BKO Kati	70	471	24	F	ov	Sahel	0
Bamako	Axe BKO Kati	Axe BKO Kati	70	472	36	F	ov	Sahel	0
Bamako	Axe BKO Kati	Axe BKO Kati	70	473	36	F	ov	Sahel	0
Bamako	Axe BKO Kati	Axe BKO Kati	70	474	36	F	ov	Sahel	0
Bamako	Axe BKO Kati	Axe BKO Kati	70	475	72	F	ov	Sahel	0
Bamako	Axe BKO Kati	Axe BKO Kati	70	476	36	F	ov	Sahel	0
Bamako	Axe BKO Kati	Axe BKO Kati	71	477	72	F	ov	Djallonke	0
Bamako	Axe BKO Kati	Axe BKO Kati	71	478	36	F	ov	Djallonke	0
Bamako	Axe BKO Kati	Axe BKO Kati	71	479	36	F	ov	Djallonke	0
Bamako	Axe BKO Kati	Axe BKO Kati	71	480	48	F	ov	Djallonke	0
Bamako	Axe BKO Kati	Axe BKO Kati	71	481	48	F	ov	Djallonke	0
Bamako	Axe BKO Kati	Axe BKO Kati	71	482	72	M	ov	Djallonke	0
Bamako	Axe BKO Kati	Axe BKO Kati	72	483	36	M	ov	Sahel	0
Bamako	Axe BKO Kati	Axe BKO Kati	72	484	24	M	ov	Exotique	0
Bamako	Axe BKO Kati	Axe BKO Kati	72	485	24	F	ov	Sahel	0
Bamako	Axe BKO Kati	Axe BKO Kati	72	486	36	F	ov	Exotique	0
Bamako	Axe BKO Kati	Axe BKO Kati	72	487	36	F	ov	Exotique	0
Bamako	Axe BKO Kati	Axe BKO Kati	72	488	36	F	ov	Exotique	0
Bamako	Axe BKO Kati	Axe BKO Kati	73	489	36	M	ov	Sahel	0
Bamako	Axe BKO Kati	Axe BKO Kati	73	490	36	F	ov	Sahel	0
Bamako	Axe BKO Kati	Axe BKO Kati	73	491	24	F	ov	Exotique	0
Bamako	Axe BKO Kati	Axe BKO Kati	73	492	24	M	ov	Exotique	0
Bamako	Axe BKO Kati	Axe BKO Kati	73	493	36	M	ov	Exotique	0
Bamako	Axe BKO Kati	Axe BKO Kati	73	494	36	F	ov	Exotique	0
Bamako	Axe BKO Kati	Axe BKO Kati	74	495	36	F	ov	Exotique	0
Bamako	Axe BKO Kati	Axe BKO Kati	74	496	36	F	ov	Exotique	0
Bamako	Axe BKO Kati	Axe BKO Kati	74	497	36	F	ov	Exotique	0
Bamako	Axe BKO Kati	Axe BKO Kati	74	498	24	F	ov	Exotique	0
Bamako	Axe BKO Kati	Axe BKO Kati	74	499	36	F	ov	Exotique	0
Bamako	Axe BKO Kati	Axe BKO Kati	74	500	18	M	ov	Sahel	0
Bamako	Axe BKO Kati	Axe BKO Kati	74	501	24	M	ov	Sahel	0
Bamako	Axe BKO Kati	Axe BKO Kati	75	502	24	F	ov	Sahel	0
Bamako	Axe BKO Kati	Axe BKO Kati	75	503	36	F	ov	Sahel	0
Bamako	Axe BKO Kati	Axe BKO Kati	75	504	24	F	ov	Sahel	0
Bamako	Axe BKO Kati	Axe BKO Kati	75	505	24	M	ov	Sahel	0
Bamako	Axe BKO Kati	Axe BKO Kati	75	506	24	F	ov	Sahel	0
Bamako	Axe BKO Kati	Axe BKO Kati	75	507	24	F	ov	Sahel	1
Bamako	Axe BKO BGDA	Axe BKO BGDA	76	508	6	F	ov	Sahel	0
Bamako	Axe BKO BGDA	Axe BKO BGDA	76	509	36	F	ov	Sahel	1
Bamako	Axe BKO BGDA	Axe BKO BGDA	76	510	6	M	ov	Sahel	0
Bamako	Axe BKO BGDA	Axe BKO BGDA	76	511	72	F	ov	Sahel	0
Bamako	Axe BKO BGDA	Axe BKO BGDA	76	512	48	F	ov	Exotique	0
Bamako	Axe BKO BGDA	Axe BKO BGDA	76	513	9	F	ov	Exotique	0
Bamako	Axe BKO BGDA	Axe BKO BGDA	77	514	6	F	ov	Exotique	0
Bamako	Axe BKO BGDA	Axe BKO BGDA	77	515	48	F	ov	Exotique	0
Bamako	Axe BKO BGDA	Axe BKO BGDA	77	516	48	M	ov	Exotique	0
Bamako	Axe BKO BGDA	Axe BKO BGDA	77	517	36	F	ov	Sahel	0
Bamako	Axe BKO BGDA	Axe BKO BGDA	77	518	48	M	ov	Sahel	0
Bamako	Axe BKO BGDA	Axe BKO BGDA	77	519	12	F	ov	Sahel	0
Bamako	Axe BKO BGDA	Axe BKO BGDA	78	520	48	M	ov	Sahel	0
Bamako	Axe BKO BGDA	Axe BKO BGDA	78	521	36	F	ov	Sahel	0
Bamako	Axe BKO BGDA	Axe BKO BGDA	78	522	6	F	ov	Sahel	0
Bamako	Axe BKO BGDA	Axe BKO BGDA	78	523	36	F	ov	Sahel	0
Bamako	Axe BKO BGDA	Axe BKO BGDA	78	524	8	F	ov	Sahel	0
Bamako	Axe BKO BGDA	Axe BKO BGDA	78	525	48	M	ov	Sahel	0
Bamako	Axe BKO BGDA	Axe BKO BGDA	79	526	6	F	ov	Exotique	0
Bamako	Axe BKO BGDA	Axe BKO BGDA	79	527	12	F	ov	Exotique	0
Bamako	Axe BKO BGDA	Axe BKO BGDA	79	528	12	F	ov	Sahel	0
Bamako	Axe BKO BGDA	Axe BKO BGDA	79	529	12	F	ov	Sahel	0
Bamako	Axe BKO BGDA	Axe BKO BGDA	79	530	7	F	ov	Sahel	0
Bamako	Axe BKO BGDA	Axe BKO BGDA	79	531	18	M	ov	Sahel	0
Bamako	Axe BKO BGDA	Axe BKO BGDA	80	532	6	F	ov	Sahel	1
Bamako	Axe BKO BGDA	Axe BKO BGDA	80	533	6	F	ov	Sahel	0
Bamako	Axe BKO BGDA	Axe BKO BGDA	80	534	24	F	ov	Sahel	0
Bamako	Axe BKO BGDA	Axe BKO BGDA	80	535	24	M	ov	Sahel	0
Bamako	Axe BKO BGDA	Axe BKO BGDA	80	536	24	F	ov	Sahel	0
Bamako	Axe BKO BGDA	Axe BKO BGDA	80	537	24	F	ov	Sahel	0
Bamako	Axe BKO BGDA	Axe BKO BGDA	80	538	18	F	ov	Exotique	0
Bamako	Axe BKO BGDA	Axe BKO BGDA	80	539	12	F	ov	Exotique	0
Bamako	Axe BKO BGDA	Axe BKO BGDA	80	540	24	F	ov	Sahel	0
Bamako	Axe BKO BGDA	Axe BKO BGDA	80	541	24	M	ov	Sahel	0
Bamako	Axe BKO BGDA	Axe BKO BGDA	80	542	36	F	ov	Sahel	0
Bamako	Axe BKO BGDA	Axe BKO BGDA	80	543	36	F	ov	Sahel	0
Bamako	Axe BKO BGDA	Axe BKO BGDA	81	544	24	F	ov	Sahel	0
Bamako	Axe BKO BGDA	Axe BKO BGDA	81	545	6	F	ov	Sahel	0
Bamako	Axe BKO BGDA	Axe BKO BGDA	81	546	28	F	ov	Exotique	0
Bamako	Axe BKO BGDA	Axe BKO BGDA	81	547	24	F	ov	Exotique	0
Bamako	Axe BKO BGDA	Axe BKO BGDA	81	548	24	F	ov	Sahel	0
Bamako	Axe BKO BGDA	Axe BKO BGDA	81	549	12	F	ov	Sahel	0
Bamako	Axe BKO BGDA	Axe BKO BGDA	81	550	24	M	ov	Sahel	0
Bamako	Axe BKO BGDA	Axe BKO BGDA	81	551	12	F	ov	Sahel	0
Bamako	Axe BKO BGDA	Axe BKO BGDA	82	552	24	F	ov	Sahel	0
Bamako	Axe BKO BGDA	Axe BKO BGDA	82	553	36	F	ov	Sahel	0
Bamako	Axe BKO BGDA	Axe BKO BGDA	82	554	36	F	ov	Sahel	0
Bamako	Axe BKO BGDA	Axe BKO BGDA	82	555	24	M	ov	Sahel	0
Bamako	Axe BKO BGDA	Axe BKO BGDA	82	556	24	M	ov	Sahel	0
Bamako	Axe BKO BGDA	Axe BKO BGDA	82	557	24	M	ov	Sahel	0
Bamako	Axe BKO BGDA	Axe BKO BGDA	82	558	12	F	ov	Exotique	0
Bamako	Axe BKO BGDA	Axe BKO BGDA	82	559	36	F	ov	Exotique	0
Bamako	Axe BKO BGDA	Axe BKO BGDA	82	560	18	M	ov	Sahel	0
Bamako	Axe BKO BGDA	Axe BKO BGDA	82	561	12	F	ov	Sahel	0
Bamako	Axe BKO BGDA	Axe BKO BGDA	82	562	24	F	ov	Exotique	0
Bamako	Axe BKO BGDA	Axe BKO BGDA	82	563	24	F	ov	Sahel	0
Bamako	Axe BKO BGDA	Axe BKO BGDA	83	564	36	F	cp	Sahel	0
Bamako	Axe BKO BGDA	Axe BKO BGDA	83	565	36	F	cp	Sahel	0
Bamako	Axe BKO BGDA	Axe BKO BGDA	83	566	24	F	cp	Exotique	0
Bamako	Axe BKO BGDA	Axe BKO BGDA	83	567	12	F	cp	Exotique	0
Bamako	Axe BKO BGDA	Axe BKO BGDA	83	568	24	F	cp	Exotique	0
Bamako	Axe BKO BGDA	Axe BKO BGDA	83	569	24	M	cp	Exotique	0
Bamako	Axe BKO BGDA	Axe BKO BGDA	83	570	12	F	cp	Exotique	0
Bamako	Axe BKO BGDA	Axe BKO BGDA	83	571	36	F	cp	Exotique	0
Bamako	Axe BKO BGDA	Axe BKO BGDA	83	572	24	F	cp	Exotique	0
Bamako	Axe BKO BGDA	Axe BKO BGDA	83	573	72	M	cp	Exotique	0
Bamako	Axe BKO BGDA	Axe BKO BGDA	83	574	24	F	cp	Exotique	0
Bamako	Axe BKO BGDA	Axe BKO BGDA	83	575	24	F	cp	Exotique	0
Segou	Konobougou	Konobougou	84	576	48	F	ov	Sahel	0
Segou	Konobougou	Konobougou	84	577	24	F	cp	Sahel	0
Segou	Konobougou	Konobougou	84	578	12	F	ov	Sahel	0
Segou	Konobougou	Konobougou	84	579	60	F	cp	Sahel	0
Segou	Konobougou	Konobougou	84	580	24	F	ov	Sahel	0
Segou	Konobougou	Konobougou	84	581	12	F	cp	Sahel	0
Segou	Konobougou	Konobougou	84	582	24	F	cp	Sahel	0
Segou	Konobougou	Konobougou	84	583	60	M	cp	Sahel	0
Segou	Konobougou	Konobougou	84	584	48	F	cp	Sahel	0
Segou	Konobougou	Konobougou	84	585	24	F	ov	Sahel	0
Segou	Konobougou	Konobougou	84	586	24	M	ov	Sahel	0
Segou	Konobougou	Konobougou	84	587	12	F	ov	Sahel	0
Segou	Konobougou	Konobougou Bananido	85	588	36	F	cp	Sahel	0
Segou	Konobougou	Konobougou Bananido	85	589	48	F	cp	Sahel	0
Segou	Konobougou	Konobougou Bananido	85	590	8	M	cp	Sahel	0
Segou	Konobougou	Konobougou Bananido	85	591	48	F	cp	Sahel	0
Segou	Konobougou	Konobougou Bananido	85	592	8	F	cp	Sahel	0
Segou	Konobougou	Konobougou Bananido	85	593	36	F	cp	Sahel	0
Segou	Konobougou	Konobougou Bananido	85	594	8	F	cp	Sahel	0
Segou	Konobougou	Konobougou Bananido	85	595	12	M	cp	Sahel	0
Segou	Konobougou	Konobougou Bananido	85	596	36	F	cp	Sahel	0
Segou	Konobougou	Konobougou Bananido	85	597	36	F	cp	Sahel	0
Segou	Konobougou	Konobougou Bananido	85	598	24	F	cp	Sahel	0
Segou	Konobougou	Konobougou Bananido	85	599	48	F	cp	Sahel	0
Segou	Konobougou	Konobougou	86	600	24	F	cp	Sahel	0
Segou	Konobougou	Konobougou	86	601	12	M	cp	Sahel	0
Segou	Konobougou	Konobougou	86	602	12	M	cp	Sahel	0
Segou	Konobougou	Konobougou	86	603	18	F	cp	Sahel	0
Segou	Konobougou	Konobougou	86	604	48	F	cp	Sahel	0
Segou	Konobougou	Konobougou	86	605	6	F	cp	Sahel	0
Segou	Konobougou	Konobougou	86	606	24	F	cp	Sahel	0
Segou	Konobougou	Konobougou	86	607	24	F	cp	Sahel	0
Segou	Baroueli	Kinta Bougouda	87	608	36	F	cp	Sahel	0
Segou	Baroueli	Kinta Bougouda	87	609	24	F	cp	Sahel	0
Segou	Baroueli	Kinta Bougouda	87	610	36	F	cp	Sahel	0
Segou	Baroueli	Kinta Bougouda	87	611	12	F	cp	Sahel	0
Segou	Baroueli	Kinta Bougouda	87	612	12	M	cp	Sahel	0
Segou	Baroueli	Kinta Bougouda	87	613	48	F	cp	Sahel	0
Segou	Baroueli	Kinta Bougouda	87	614	24	M	cp	Sahel	0
Segou	Baroueli	Kinta Bougouda	87	615	12	F	cp	Sahel	0
Segou	Baroueli	Kinta Bougouda	87	616	24	F	cp	Sahel	0
Segou	Baroueli	Kinta Bougouda	87	617	36	M	cp	Sahel	0
Segou	Baroueli	Kinta Bougouda	87	618	12	M	cp	Sahel	0
Segou	Baroueli	Kinta Bougouda	88	619	24	F	cp	Sahel	0
Segou	Baroueli	Kinta Bougouda	88	620	36	F	cp	Sahel	0
Segou	Baroueli	Kinta Bougouda	88	621	36	F	cp	Sahel	0
Segou	Baroueli	Kinta Bougouda	88	622	18	F	cp	Sahel	0
Segou	Baroueli	Kinta Bougouda	88	623	8	M	cp	Sahel	0
Segou	Baroueli	Kinta Bougouda	88	624	18	F	cp	Sahel	0
Segou	Baroueli	Baroueli	89	625	12	F	ov	Sahel	0
Segou	Baroueli	Baroueli	89	626	12	F	cp	Sahel	0
Segou	Baroueli	Baroueli	89	627	18	F	ov	Sahel	0
Segou	Baroueli	Baroueli	89	628	36	M	cp	Sahel	0
Segou	Baroueli	Baroueli	89	629	8	M	cp	Sahel	0
Segou	Baroueli	Baroueli	89	630	20	F	ov	Sahel	0
Segou	Baroueli	Baroueli	89	631	48	F	cp	Sahel	0
Segou	Baroueli	Baroueli	89	632	24	F	ov	Sahel	0
Segou	Baroueli	Baroueli	89	633	24	F	ov	Sahel	0
Segou	Baroueli	Baroueli	89	634	24	F	ov	Sahel	0
Segou	Baroueli	Baroueli	89	635	12	F	ov	Sahel	0
Segou	Baroueli	Baroueli	90	636	36	F	cp	Sahel	0
Segou	Baroueli	Baroueli	90	637	20	F	ov	Sahel	0
Segou	Baroueli	Baroueli	90	638	36	F	cp	Sahel	0
Segou	Baroueli	Baroueli	90	639	36	F	cp	Sahel	0
Segou	Baroueli	Baroueli	90	640	48	M	cp	Sahel	0
Segou	Baroueli	Baroueli	90	641	24	F	ov	Sahel	0
Segou	Baroueli	Baroueli	90	642	33	F	ov	Sahel	0
Segou	Baroueli	Baroueli	90	643	12	F	ov	Sahel	0
Segou	Baroueli	Baroueli	90	644	36	M	ov	Sahel	0
Segou	Baroueli	Baroueli	90	645	36	M	ov	Sahel	0
Segou	Baroueli	Baroueli	90	646	36	F	cp	Sahel	0
Segou	Baroueli	Baroueli	90	647	36	F	cp	Sahel	0
Segou	Baroueli	Beleko	91	648	36	F	ov	Sahel	0
Segou	Baroueli	Beleko	91	649	36	M	ov	Sahel	1
Segou	Baroueli	Beleko	91	650	36	M	ov	Sahel	0
Segou	Baroueli	Beleko	91	651	36	F	cp	Sahel	0
Segou	Baroueli	Beleko	91	652	36	M	ov	Sahel	0
Segou	Baroueli	Beleko	91	653	48	F	cp	Sahel	0
Segou	Baroueli	Beleko	91	654	24	F	cp	Sahel	0
Segou	Baroueli	Beleko	91	655	48	F	cp	Sahel	0
Segou	Baroueli	Beleko	91	656	60	F	ov	Sahel	0
Segou	Baroueli	Beleko	91	657	36	M	ov	Sahel	0
Segou	Baroueli	Beleko	91	658	24	M	cp	Djallonke	0
Segou	Baroueli	Beleko	91	659	36	F	ov	Djallonke	0
Segou	Sanando	Sanando	92	660	36	M	ov	Sahel	0
Segou	Sanando	Sanando	92	661	20	F	ov	Sahel	0
Segou	Sanando	Sanando	92	662	24	F	ov	Sahel	0
Segou	Sanando	Sanando	92	663	30	F	ov	Sahel	1
Segou	Sanando	Sanando	92	664	48	M	ov	Sahel	0
Segou	Sanando	Sanando	92	665	15	F	ov	Sahel	0
Segou	Sanando	Sanando	93	666	8	M	cp	Sahel	0
Segou	Sanando	Sanando	93	667	30	F	cp	Sahel	0
Segou	Sanando	Sanando	93	668	18	M	cp	Sahel	0
Segou	Sanando	Sanando	93	669	30	F	cp	Sahel	0
Segou	Sanando	Sanando	93	670	36	F	cp	Sahel	0
Segou	Sanando	Sanando	93	671	36	F	cp	Sahel	0
Segou	Sanando	Tissola	94	672	18	F	ov	Djallonke	0
Segou	Sanando	Tissola	94	673	8	M	ov	Sahel	0
Segou	Sanando	Tissola	94	674	12	M	ov	Sahel	0
Segou	Sanando	Tissola	94	675	24	F	ov	Exotique	0
Segou	Sanando	Tissola	94	676	24	F	ov	Exotique	0
Segou	Sanando	Tissola	94	677	18	M	ov	Djallonke	0
Segou	Sanando	Tissola	95	678	18	F	ov	Sahel	0
Segou	Sanando	Tissola	95	679	36	F	ov	Sahel	0
Segou	Sanando	Tissola	95	680	24	F	ov	Sahel	0
Segou	Sanando	Tissola	95	681	24	M	ov	Sahel	0
Segou	Sanando	Tissola	95	682	25	F	ov	Sahel	1
Segou	Sanando	Tissola	95	683	40	F	ov	Sahel	0
Segou	Sanando	Tissola	96	684	22	M	cp	Djallonke	0
Segou	Sanando	Tissola	96	685	24	F	cp	Djallonke	0
Segou	Sanando	Tissola	96	686	20	F	cp	Djallonke	0
Segou	Sanando	Tissola	96	687	12	M	cp	Djallonke	0
Segou	Sanando	Tissola	96	688	12	F	cp	Djallonke	0
Segou	Sanando	Tissola	96	689	15	F	cp	Djallonke	0
Segou	Sanando	Sinibougou	97	690	12	M	cp	Sahel	0
Segou	Sanando	Sinibougou	97	691	18	F	cp	Sahel	0
Segou	Sanando	Sinibougou	97	692	36	F	cp	Sahel	0
Segou	Sanando	Sinibougou	97	693	36	F	cp	Sahel	0
Segou	Sanando	Sinibougou	97	694	12	M	cp	Sahel	0
Segou	Sanando	Sinibougou	97	695	18	F	cp	Sahel	0
Segou	Falo	Falo	98	696	36	F	ov	Sahel	0
Segou	Falo	Falo	98	697	18	F	ov	Sahel	0
Segou	Falo	Falo	98	698	36	F	ov	Sahel	0
Segou	Falo	Falo	98	699	48	F	ov	Sahel	0
Segou	Falo	Falo	98	700	12	M	ov	Sahel	0
Segou	Falo	Falo	98	701	12	M	ov	Sahel	0
Segou	Falo	Falo	99	702	36	F	ov	Sahel	0
Segou	Falo	Falo	99	703	48	F	cp	Sahel	1
Segou	Falo	Falo	99	704	48	F	cp	Sahel	0
Segou	Falo	Falo	99	705	18	F	ov	Sahel	0
Segou	Falo	Falo	99	706	48	F	ov	Sahel	0
Segou	Falo	Falo	99	707	28	M	cp	Sahel	0
Segou	Falo	Falo	99	708	18	M	ov	Sahel	0
Segou	Falo	Falo	99	709	30	F	cp	Sahel	0
Segou	Falo	Falo	100	710	48	F	cp	Sahel	0
Segou	Falo	Falo	100	711	48	F	ov	Sahel	0
Segou	Falo	Falo	100	712	7	F	cp	Sahel	1
Segou	Falo	Falo	100	713	18	M	cp	Sahel	0
Segou	Falo	Falo	100	714	48	F	ov	Sahel	0
Segou	Falo	Falo	100	715	8	M	ov	Sahel	0
Segou	Falo	Ntola	101	716	12	M	ov	Sahel	0
Segou	Falo	Ntola	101	717	60	F	ov	Sahel	0
Segou	Falo	Ntola	101	718	36	F	ov	Sahel	0
Segou	Falo	Ntola	101	719	24	F	cp	Sahel	0
Segou	Falo	Ntola	101	720	7	M	cp	Sahel	0
Segou	Falo	Ntola	101	721	48	F	cp	Sahel	0
Segou	Falo	Falo Bougouda	102	722	48	F	ov	Sahel	0
Segou	Falo	Falo Bougouda	102	723	48	F	cp	Sahel	0
Segou	Falo	Falo Bougouda	102	724	60	F	cp	Sahel	0
Segou	Falo	Falo Bougouda	102	725	60	F	ov	Sahel	0
Segou	Falo	Falo Bougouda	102	726	36	F	ov	Sahel	0
Segou	Falo	Falo Bougouda	102	727	12	M	ov	Sahel	0
Segou	Falo	Falo Bougouda	102	728	48	F	ov	Sahel	0
Segou	Falo	Falo Bougouda	102	729	60	F	cp	Sahel	0
Segou	Falo	Falo Bougouda	102	730	18	M	cp	Sahel	0
Segou	Falo	Falo Bougouda	102	731	20	F	ov	Sahel	0
Segou	Falo	Falo Bougouda	102	732	36	F	cp	Sahel	0
Segou	Falo	Falo Bougouda	102	733	60	F	cp	Sahel	0
Segou	Bla	Hameau Yacouba Diaw	103	734	60	F	cp	Sahel	0
Segou	Bla	Hameau Yacouba Diaw	103	735	40	F	cp	Sahel	0
Segou	Bla	Hameau Yacouba Diaw	103	736	18	F	cp	Sahel	1
Segou	Bla	Hameau Yacouba Diaw	103	737	50	M	cp	Sahel	0
Segou	Bla	Hameau Yacouba Diaw	103	738	36	M	ov	Djallonke	0
Segou	Bla	Hameau Yacouba Diaw	103	739	50	M	cp	Sahel	0
Segou	Bla	Hameau Yacouba Diaw	103	740	24	M	ov	Djallonke	0
Segou	Bla	Hameau Yacouba Diaw	103	741	72	F	ov	Djallonke	0
Segou	Bla	Hameau Yacouba Diaw	103	742	60	F	ov	Djallonke	0
Segou	Bla	Hameau Yacouba Diaw	103	743	48	F	cp	Sahel	0
Segou	Bla	Hameau Yacouba Diaw	103	744	40	F	ov	Djallonke	0
Segou	Bla	Bla Hameau	104	745	36	M	ov	Sahel	0
Segou	Bla	Bla Hameau	104	746	30	F	cp	Sahel	0
Segou	Bla	Bla Hameau	104	747	50	M	cp	Sahel	1
Segou	Bla	Bla Hameau	104	748	40	F	cp	Sahel	0
Segou	Bla	Bla Hameau	104	749	72	F	cp	Sahel	0
Segou	Bla	Bla Hameau	104	750	30	F	cp	Sahel	0
Segou	Bla	Bla Hameau	104	751	60	F	cp	Sahel	0
Segou	Bla	Bla Hameau	104	752	50	F	cp	Sahel	0
Segou	Bla	Bla Hameau	105	753	46	F	cp	Sahel	0
Segou	Bla	Bla Hameau	105	754	8	F	cp	Sahel	0
Segou	Bla	Bla Hameau	105	755	6	F	cp	Sahel	0
Segou	Bla	Bla Hameau	106	756	60	F	cp	Sahel	0
Segou	Bla	Bla Hameau	106	757	48	M	cp	Sahel	0
Segou	Bla	Bla Hameau	106	758	48	F	cp	Sahel	0
Segou	Bla	Bla Hameau	106	759	60	F	cp	Sahel	0
Segou	Bla	Bla Hameau	106	760	36	M	cp	Sahel	0
Segou	Bla	Bla Hameau	106	761	48	F	cp	Sahel	0
Segou	Bla	Bla Hameau	106	762	24	M	cp	Sahel	0
Segou	Bla	Bla Hameau	106	763	36	F	cp	Sahel	0
Segou	Bla	Bla Hameau	107	764	60	F	cp	Sahel	0
Segou	Bla	Bla Hameau	107	765	60	F	cp	Sahel	0
Segou	Bla	Bla Hameau	107	766	46	F	cp	Sahel	0
Segou	Bla	Bla Hameau	107	767	36	M	cp	Sahel	1
Segou	Bla	Bla Hameau	107	768	60	M	cp	Sahel	0
Segou	Bla	Bla Hameau	107	769	60	F	cp	Sahel	0
Segou	Katiena	Katiena	108	770	40	M	cp	Sahel	0
Segou	Katiena	Katiena	108	771	15	F	ov	Sahel	0
Segou	Katiena	Katiena	108	772	70	F	ov	Sahel	0
Segou	Katiena	Katiena	108	773	50	M	ov	Exotique	0
Segou	Katiena	Katiena	108	774	40	F	cp	Sahel	0
Segou	Katiena	Katiena	108	775	30	F	cp	Sahel	0
Segou	Katiena	Katiena	109	776	30	M	ov	Sahel	0
Segou	Katiena	Katiena	109	777	60	F	ov	Sahel	1
Segou	Katiena	Katiena	109	778	45	F	ov	Sahel	0
Segou	Katiena	Katiena	109	779	30	F	cp	Djallonke	0
Segou	Katiena	Katiena	109	780	40	F	cp	Djallonke	0
Segou	Katiena	Katiena	109	781	60	M	cp	Djallonke	0
Segou	Katiena	Amatoum Were	110	782	18	M	ov	Sahel	1
Segou	Katiena	Amatoum Were	110	783	24	M	ov	Sahel	0
Segou	Katiena	Amatoum Were	110	784	12	M	ov	Sahel	0
Segou	Katiena	Amatoum Were	110	785	6	M	ov	Sahel	0
Segou	Katiena	Amatoum Were	110	786	24	M	ov	Sahel	0
Segou	Katiena	Katiena Were	111	787	24	F	ov	Sahel	0
Segou	Katiena	Katiena Were	111	788	36	F	ov	Exotique	1
Segou	Katiena	Katiena Were	111	789	48	M	ov	Exotique	0
Segou	Katiena	Katiena Were	111	790	24	F	ov	Sahel	0
Segou	Katiena	Katiena Were	111	791	12	M	cp	Sahel	0
Segou	Katiena	Katiena Were	111	792	24	F	cp	Sahel	1
Segou	Katiena	Katiena Were	112	793	24	F	cp	Sahel	0
Segou	Katiena	Katiena Were	112	794	18	M	cp	Sahel	0
Segou	Katiena	Katiena Were	112	795	36	F	cp	Sahel	0
Segou	Katiena	Katiena Were	112	796	11	M	ov	Sahel	1
Segou	Katiena	Katiena Were	112	797	36	F	ov	Sahel	1
Segou	Cinsana	Moussa Were	113	798	72	F	cp	Djallonke	0
Segou	Cinsana	Moussa Were	113	799	48	M	ov	Sahel	0
Segou	Cinsana	Moussa Were	113	800	48	F	ov	Sahel	0
Segou	Cinsana	Moussa Were	113	801	60	F	cp	Sahel	1
Segou	Cinsana	Moussa Were	113	802	60	F	ov	Sahel	1
Segou	Cinsana	Moussa Were	113	803	12	M	cp	Sahel	0
Segou	Cinsana	Tongo	114	804	36	F	ov	Sahel	0
Segou	Cinsana	Tongo	114	805	36	F	ov	Sahel	0
Segou	Cinsana	Tongo	114	806	36	F	cp	Sahel	0
Segou	Cinsana	Tongo	114	807	36	M	cp	Sahel	0
Segou	Cinsana	Tongo	114	808	72	F	cp	Sahel	1
Segou	Cinsana	Tongo	114	809	60	F	cp	Sahel	0
Segou	Cinsana	Tongo	114	810	36	F	ov	Sahel	0
Segou	Cinsana	Tongo	114	811	36	F	ov	Sahel	0
Segou	Cinsana	Tongo	114	812	36	M	cp	Sahel	0
Segou	Cinsana	Tongo	114	813	60	F	cp	Sahel	0
Segou	Cinsana	Tongo	114	814	36	F	cp	Djallonke	0
Segou	Cinsana	Tongo	114	815	36	F	ov	Sahel	0
Segou	Markala	Markala	115	816	48	F	ov	Sahel	0
Segou	Markala	Markala	115	817	24	M	ov	Sahel	0
Segou	Markala	Markala	115	818	24	M	ov	Sahel	0
Segou	Markala	Markala	115	819	36	F	ov	Sahel	1
Segou	Markala	Markala	115	820	72	F	ov	Sahel	0
Segou	Markala	Markala	115	821	10	F	ov	Sahel	0
Segou	Markala	Markala	116	822	8	F	ov	Sahel	0
Segou	Markala	Markala	116	823	8	F	ov	Sahel	0
Segou	Markala	Markala	116	824	36	F	ov	Sahel	0
Segou	Markala	Markala	116	825	36	F	ov	Sahel	0
Segou	Markala	Markala	116	826	24	F	ov	Sahel	0
Segou	Markala	Markala	116	827	48	M	ov	Sahel	0
Segou	Markala	Markala	117	828	72	F	cp	Sahel	0
Segou	Markala	Markala	117	829	60	F	ov	Sahel	0
Segou	Markala	Markala	117	830	36	M	ov	Sahel	0
Segou	Markala	Markala	117	831	60	F	ov	Sahel	0
Segou	Markala	Markala	117	832	60	F	ov	Sahel	0
Segou	Markala	Markala	117	833	60	F	ov	Sahel	0
Segou	Markala	Markala	117	834	36	F	ov	Sahel	0
Segou	Markala	Markala	117	835	48	M	cp	Sahel	0
Segou	Markala	Markala	117	836	48	F	ov	Sahel	0
Segou	Markala	Markala	117	837	48	F	cp	Sahel	0
Segou	Markala	Markala	117	838	36	F	ov	Sahel	0
Segou	Markala	Markala	117	839	72	F	cp	Sahel	0
Segou	Markala	Sarakala	118	840	48	F	cp	Sahel	0
Segou	Markala	Sarakala	118	841	12	F	ov	Sahel	0
Segou	Markala	Sarakala	118	842	72	F	cp	Sahel	0
Segou	Markala	Sarakala	118	843	36	F	cp	Sahel	0
Segou	Markala	Sarakala	118	844	72	F	ov	Sahel	0
Segou	Markala	Sarakala	118	845	28	F	ov	Sahel	0
Segou	Markala	Sarakala	118	846	36	F	ov	Sahel	0
Segou	Markala	Sarakala	118	847	24	F	ov	Sahel	0
Segou	Markala	Sarakala	118	848	56	F	cp	Sahel	0
Segou	Markala	Sarakala	118	849	48	F	cp	Sahel	0
Segou	Markala	Sarakala	118	850	36	F	ov	Sahel	0
Segou	Markala	Sarakala	118	851	36	M	ov	Sahel	0
Segou	Markala	Sarakala	119	852	36	F	cp	Sahel	0
Segou	Markala	Sarakala	119	853	36	F	cp	Sahel	0
Segou	Markala	Sarakala	119	854	48	F	cp	Sahel	0
Segou	Markala	Sarakala	119	855	36	F	cp	Sahel	0
Segou	Markala	Sarakala	119	856	56	F	cp	Sahel	0
Segou	Markala	Sarakala	119	857	24	F	cp	Sahel	0
Segou	Markala	Sarakala	119	858	48	F	cp	Sahel	0
Segou	Markala	Sarakala	119	859	36	M	cp	Sahel	0
Segou	Markala	Sarakala	119	860	48	M	cp	Sahel	0
