# Supplementary material for: Seroprevalence of brucellosis in small ruminants and related risk behaviours among humans in different husbandry systems in Mali
Source: PLoS One. 2021 Jan 22;16(1):e0245283. doi: 10.1371/journal.pone.0245283 (PMC7822284; doi:10.1371/journal.pone.0245283)
Supplement: S7 File — (XLS) [file pone.0245283.s007.xls]

## Sheet: Brucellosis_TRAORE
Fiche N°	Région	Commune	Localite	zone	Num_Elevage	Age	Genre	Matrimoniale	Alphabetisation	Ecole_fréquentée	Niveau_etude	Activite	Autre_activité	Distance	Troupeau	typ_Troupeau	Autre_espèces	Espece_plus1	Espece_plus2	Espece_plus3	Espece_plus4	Enclos	Materiau	Acquisition	Proprieté	But	Taille	Alimentation	Soins	Deplacement	Type_deplacement	Raison_deplacement	Saisons_deplacement	Contact_troupeaux	Type_contact1	Type_contact2	Type_contact3	Type_contact4	Type_contact5	Contact_permanent	Proximite_anx1	Proximite_anx2	Proximite_anx4	Proximite_anx5	Proximite_anx6	Proximite_anx7	Reproduction	Echanges_males	Traite
1	Sikasso	Bougouni	Morobougou	rurale	1	[18 25]	Masculin	Marié(e)	non			Agriculture		[0 24]	Ovins+Caprins	mixte	non					oui	Banco	Achat	Mixte	Revenu	45	Paturage_Unique	Maladie	Oui	Journalier	Paturage	Froide	oui	Paturage					oui	Enclos_dans_concession		Conduite				SN	non	non
2	Sikasso	Bougouni	Morobougou	rurale	2	[25 45]	Masculin	Marié(e)	non			Elevage		[0 24]	Ovins+Caprins	mixte	oui	Bovins				oui	Bois	Héritage	Mixte	Revenu	54	Juste_suppléments	régulier	Oui	Saisonnier	Paturage	Chaude	oui	Paturage		Pret			oui	Enclos_dans_concession		Conduite				SN	oui	non
3	Sikasso	Bougouni	Morobougou	rurale	3	[18 25]	Masculin	Marié(e)	non			Agriculture		[0 24]	Ovins+Caprins	mixte	oui	Bovins				oui	Bois	Achat	Unique	Revenu	25	Juste_suppléments	régulier	Oui	Journalier	Paturage	Froide	oui	Paturage					oui	Enclos_dans_concession		Conduite				SN	non	non
4	Sikasso	Bougouni	Morobougou	rurale	4	[25 45]	Masculin	Marié(e)	oui	Coranique	Basique	Elevage		[0 24]	Ovins	unique	oui	Bovins				oui	Banco	Achat	Mixte	Revenu	30	Juste_suppléments	régulier	Oui	Journalier	Paturage	Froide	oui	Paturage					oui	Enclos_dans_concession						SN	non	non
5	Sikasso	Bougouni	Morobougou	rurale	5	[25 45]	Masculin	Marié(e)	oui	Locale	Basique	Agriculture		[0 24]	Ovins+Caprins	mixte	oui	Bovins	volaille			oui	Bois	Achat	Mixte	Revenu	45	Juste_suppléments	régulier	Oui	Saisonnier	Paturage	Froide	oui		Abreuvement				oui	Enclos_dans_concession						SN	oui	non
6	Sikasso	Bougouni	Dogobala	rurale	6	[18 25]	Féminin	Marié(e)	oui	Française	Moyen	Agriculture		[0 24]	Caprins	unique	oui	Bovins	volaille			non		Achat	Mixte	Revenu	20	Paturage_Unique	Maladie	Oui	Journalier	Paturage	Toutesaisons	non				Garde		oui		Animaux_autour_maison	Conduite				SN	non	non
7	Sikasso	Zantiebougou	Fadie	rurale	7	[45 ..[	Masculin	Marié(e)	oui	Coranique	Elevé	Elevage		[50 ..[	Ovins	unique	oui	Bovins				oui	Bois	Héritage	Mixte	Revenu	50	Paturage_Unique	régulier	Oui	Saisonnier	Paturage	Toutesaisons	oui						oui			Conduite				SN	oui	non
8	Sikasso	Zantiebougou	Zantiela	rurale	8	[45 ..[	Masculin	Marié(e)	oui	Coranique	Moyen	Elevage		[50 ..[	Ovins+Caprins	mixte	oui	Bovins				oui	Bois	Héritage	Unique	Revenu	36	Donne_Tout	régulier	Non				oui			Pret			oui	Enclos_dans_concession						SN	non	Oui
9	Sikasso	Zantiebougou	Zantiela	rurale	9	[45 ..[	Masculin	Marié(e)	oui	Coranique	Elevé	Elevage		[50 ..[	Ovins+Caprins	mixte	oui	Bovins	volaille			oui	Banco	Héritage	Unique	Revenu	30	Juste_suppléments	régulier	Oui	Saisonnier	Paturage	Toutesaisons	oui	Paturage		Pret		vaccination	oui			Conduite	Traite			SN	oui	Oui
10	Sikasso	Zantiebougou	Zantiela	rurale	10	[45 ..[	Masculin	Marié(e)	oui	Coranique	Elevé	Agriculture		[50 ..[	Ovins+Caprins	mixte	non					oui	Banco	Achat	Unique	Embouche	15	Paturage_Unique	Maladie	Oui	Journalier	Paturage	Froide	oui	Paturage					oui					Dort_avec_animaux		SN	non	non
11	Sikasso	Zantiebougou	Zantiela	rurale	11	[25 45]	Masculin	Marié(e)	oui	Française	Moyen	Elevage		[50 ..[	Ovins+Caprins	mixte	oui	Bovins	volaille			oui	Banco	Achat	Unique	Revenu	30	Juste_suppléments	Maladie	Oui	Journalier	Paturage	Toutesaisons	oui	Paturage	Abreuvement				oui	Enclos_dans_concession						SN	non	non
12	Sikasso	Zantiebougou	Zantiela	rurale	12	[25 45]	Masculin	Marié(e)	non			Agriculture		[50 ..[	Ovins+Caprins	mixte	oui	Bovins				oui	Banco	Héritage	Unique	Revenu	40	Paturage_Unique	régulier	Oui	Saisonnier	Paturage	Froide	oui	Paturage				vaccination	oui	Enclos_dans_concession		Conduite				SN	non	non
13	Sikasso	Sanso	Bla bougouni	rurale	13	[25 45]	Masculin	Marié(e)	oui	Française	Moyen	Autre	Enseignant	[50 ..[	Ovins+Caprins	mixte	non					oui	grillage	Achat	Unique	Prestige	14	Juste_suppléments	régulier	Oui	Journalier	Paturage	Froide	oui	Paturage					non							SN	non	non
14	Sikasso	Sanso	Bla bougouni Hameau	rurale	14	[0 18]	Masculin	Célibataire	non			Elevage		[50 ..[	Ovins+Caprins	mixte	non					oui	Barre de fer	Achat	Unique	Embouche	30	Juste_suppléments	Maladie	Oui	Journalier	Paturage	Froide	oui	Paturage					oui			Conduite				SN	non	non
15	Sikasso	Sanso	Bla Bougouni Hameau	rurale	15	[45 ..[	Masculin	Marié(e)	oui	Coranique	Moyen	Elevage		[50 ..[	Ovins+Caprins	mixte	oui	Bovins				oui	Bois	Héritage	Unique	Revenu	106	Paturage_Unique	régulier	Oui	Saisonnier	Paturage	Toutesaisons	oui	Paturage	Abreuvement				oui			Conduite				SN	non	non
16	Sikasso	Sanso	Bla Bougouni Hameau	rurale	16	[45 ..[	Masculin	Marié(e)	non			Elevage		[50 ..[	Ovins+Caprins	mixte	oui	Bovins	volaille			oui	Banco	Achat	Unique	Revenu	27	Donne_Tout	régulier	Non				non						oui	Enclos_dans_concession						SN	oui	non
17	Sikasso	Sanso	Bla Bougouni Hameau	rurale	17	[45 ..[	Masculin	Marié(e)	non			Elevage		[50 ..[	Ovins+Caprins	mixte	oui	Bovins				oui	Piquet	Héritage	Unique	Revenu	30	Juste_suppléments	Maladie	Oui	Journalier	Paturage	Toutesaisons	non						oui			Conduite				SN	oui	non
18	Sikasso	Domba	Domba	rurale	18	[25 45]	Masculin	Célibataire	oui	Française	Moyen	Autre	Technicien d'elevage	[50 ..[	Caprins	unique	non					oui	Bois	Achat	Unique	Embouche	20	Juste_suppléments	régulier	Oui	Journalier	Paturage	Froide	oui	Paturage					oui	Enclos_dans_concession						SN	non	non
19	Sikasso	Koumantou	Koumantou	rurale	19	[25 45]	Masculin	Marié(e)	oui	Française	Basique	Autre	Ouvrier usine	[50 ..[	Ovins+Caprins	mixte	oui		volaille	Equidés		oui	Bois	Achat	Unique	Revenu	20	Donne_Tout	Maladie	Non				non						oui	Enclos_dans_concession						SN	non	non
20	Sikasso	Koumantou	Koumantou	rurale	20	[25 45]	Masculin	Marié(e)	oui	Française	Moyen	Autre	Commerce	[50 ..[	Ovins	unique	non					oui	Ciment	Achat	Unique	Embouche	10	Donne_Tout	régulier	Non				oui			Pret			oui	Enclos_dans_concession						SN	oui	non
21	Sikasso	Koumantou	Koumantou	rurale	21	[25 45]	Masculin	Marié(e)	non			Elevage		[50 ..[	Ovins+Caprins	mixte	oui	Bovins				oui	Banco	Achat	Unique	Revenu	50	Juste_suppléments	régulier	Oui	Saisonnier	Paturage	Toutesaisons	oui		Abreuvement				oui	Enclos_dans_concession						SN	oui	non
22	Sikasso	Koumantou	Koumantou	rurale	22	[25 45]	Masculin	Marié(e)	oui	Coranique	Elevé	Elevage		[50 ..[	Ovins+Caprins	mixte	oui	Bovins				oui	Banco	Héritage	Unique	Prestige	90	Juste_suppléments	régulier	Oui	Saisonnier	Paturage	Chaude	oui	Paturage					oui	Enclos_dans_concession		Conduite				SN	non	Oui
23	Sikasso	Koumantou	Koumantou	rurale	23	[45 ..[	Masculin	Marié(e)	oui	Coranique	Basique	Elevage		[50 ..[	Ovins	unique	oui	Bovins				non		Héritage	Unique	Revenu	95	Juste_suppléments	Maladie	Oui	Saisonnier	Paturage	Chaude	oui	Paturage					oui			Conduite				SN	non	non
24	Sikasso	Koumantou	Guerekele Bougoula	rurale	24	[45 ..[	Masculin	Marié(e)	oui	Coranique	Elevé	Agriculture		[50 ..[	Ovins+Caprins	mixte	oui	Bovins				oui	Barre de fer	Don	Unique	Revenu	40	Juste_suppléments	Maladie	Oui	Journalier	Paturage	Chaude	oui	Paturage					oui			Conduite				SN	oui	non
25	Sikasso	Niena	Niena	rurale	25	[45 ..[	Masculin	Marié(e)	non			Autre	Commerce	[0 24]	Ovins+Caprins	mixte	oui	Bovins				non		Achat	Unique	Revenu	25	Juste_suppléments	Maladie	Oui	Journalier	Paturage	Froide	oui	Paturage					oui		Animaux_autour_maison				Soins	SN	oui	non
26	Sikasso	Niena	Mouno Flabougou	rurale	26	[25 45]	Masculin	Marié(e)	non			Agriculture		[0 24]	Ovins+Caprins	mixte	oui	Bovins	volaille			oui	Bois	Achat	Unique	Revenu	70	Juste_suppléments	Maladie	Oui	Saisonnier	Paturage	Chaude	oui	Paturage	Abreuvement				oui	Enclos_dans_concession						SN	non	non
27	Sikasso	Niena	Mouno Flabougou	rurale	27	[25 45]	Masculin	Marié(e)	oui	Coranique	Basique	Agriculture		[0 24]	Ovins+Caprins	mixte	oui	Bovins	volaille	Equidés		oui	Piquet	Héritage	Unique	Revenu	30	Juste_suppléments	Maladie	Oui	Journalier	Paturage	Froide	non						oui	Enclos_dans_concession						SN	non	non
28	Sikasso	Niena	Mouno Flabougou	rurale	28	[45 ..[	Féminin	Marié(e)	non			Agriculture		[0 24]	Caprins	unique	non					oui	Banco	Achat	Unique	Revenu	20	Juste_suppléments	Maladie	Oui	Journalier	Paturage	Chaude	oui	Paturage	Abreuvement			vaccination	oui	Enclos_dans_concession						SN	non	non
29	Sikasso	Niena	Mouno Flabougou	rurale	29	[45 ..[	Masculin	Marié(e)	non			Agriculture		[0 24]	Ovins	unique	non					oui	Bois	Héritage	Unique	Revenu	10	Juste_suppléments	Maladie	Oui	Journalier	Paturage	Froide	oui		Abreuvement				oui	Enclos_dans_concession						SN	non	non
30	Sikasso	Niena	Wekerobougou	rurale	30	[25 45]	Masculin	Marié(e)	non			Agriculture		[0 24]	Ovins+Caprins	mixte	oui		volaille			oui	Banco	Achat	Unique	Revenu	38	Juste_suppléments	Maladie	Oui	Journalier	Paturage	Froide	non						non							SN	non	non
31	Sikasso	Lobougoula	Lobougoula	rurale	31	[25 45]	Masculin	Marié(e)	non			Agriculture		[25 50]	Ovins	unique	oui	Bovins				oui	Barre de fer	Achat	Unique	Revenu	35	Juste_suppléments	Maladie	Oui	Journalier	Paturage	Froide	non						oui	Enclos_dans_concession						SN	oui	non
32	Sikasso	Lobougoula	Lobougoula	rurale	32	[45 ..[	Masculin	Marié(e)	oui	Française	Elevé	Autre	Pharmacien	[25 50]	Ovins	unique	oui	Bovins		Equidés		non		Achat	Unique	Revenu	40	Juste_suppléments	Maladie	Oui	Saisonnier	Paturage	Chaude	oui	Paturage					oui	Enclos_dans_concession						SN	oui	non
33	Sikasso	Lobougoula	Ngorona	rurale	33	[45 ..[	Masculin	Marié(e)	oui	Locale	Elevé	Agriculture		[50 ..[	Ovins+Caprins	mixte	oui	Bovins				oui	Banco	Achat	Unique	Revenu	25	Juste_suppléments	Maladie	Oui	Journalier	Paturage	Froide	oui	Paturage					oui			Conduite			Soins	SN	oui	non
34	Sikasso	Lobougoula	Ngorona	rurale	34	[25 45]	Masculin	Marié(e)	non			Agriculture		[50 ..[	Caprins	unique	non					oui	Banco	Achat	Unique	Revenu	25	Juste_suppléments	Maladie	Oui	Journalier	Paturage	Froide	oui	Paturage					oui	Enclos_dans_concession						SN	non	non
35	Sikasso	Lobougoula	Ngorona Flabougou	rurale	35	[45 ..[	Masculin	Marié(e)	oui	Locale	Moyen	Elevage		[50 ..[	Ovins+Caprins	mixte	oui	Bovins				non		Héritage	Unique	Prestige	15	Juste_suppléments	Maladie	Oui	Saisonnier	Paturage	Chaude	oui	Paturage					oui		Animaux_autour_maison		Traite			SN	non	Oui
36	Sikasso	Lobougoula	Lobougoula	rurale	36	[25 45]	Masculin	Marié(e)	oui	Française	Basique	Elevage		[25 50]	Ovins+Caprins	mixte	oui	Bovins	volaille			oui	Ciment	Achat	Unique	Revenu	19	Juste_suppléments	Maladie	Oui	Journalier	Paturage	Pluvieuse	non						oui	Enclos_dans_concession					Soins	SN	oui	non
37	Sikasso	Lobougoula	Lobougoula	rurale	37	[45 ..[	Masculin	Marié(e)	oui	Coranique	Elevé	Autre	Maitre coranique	[25 50]	Ovins+Caprins	mixte	oui	Bovins				non		Héritage	Unique	Prestige	50	Juste_suppléments	Maladie	Oui	Saisonnier	Paturage	Toutesaisons	oui	Paturage	Abreuvement		Garde		oui	Enclos_dans_concession			Traite	Dort_avec_animaux		SN	non	Oui
38	Sikasso	Zangasso	Zangasso	rurale	38	[25 45]	Féminin	Marié(e)	non			Agriculture		[50 ..[	Ovins	unique	oui		volaille			oui	Bois	Achat	Unique	Revenu	10	Paturage_Unique	Maladie	Oui	Journalier	Paturage	Chaude	oui	Paturage	Abreuvement		Garde		oui	Enclos_dans_concession						SN	non	non
39	Sikasso	Zangasso	Zangasso	rurale	39	[45 ..[	Féminin	Veuf(ve)	oui	Française	Moyen	Autre	Matrone	[25 50]	Ovins	unique	oui		volaille	Equidés		oui	Banco	Don	Unique	Revenu	10	Paturage_Unique	Maladie	Oui	Journalier	Paturage	Toutesaisons	oui	Paturage	Abreuvement		Garde		oui	Enclos_dans_concession					Soins	SN	oui	non
40	Sikasso	Zangasso	Zangasso	rurale	40	[25 45]	Masculin	Marié(e)	non			Agriculture		[25 50]	Caprins	unique	oui	Bovins			porcins	oui	Bois	Achat	Unique	Revenu	15	Juste_suppléments	Rien	Oui	Journalier	Paturage	Toutesaisons	oui					vaccination	oui	Enclos_dans_concession						SN	non	non
41	Sikasso	Zangasso	Zangasso Flabougou	rurale	41	[45 ..[	Féminin	Marié(e)	oui	Française	Basique	Agriculture		[25 50]	Ovins	unique	oui	Bovins				non		Achat	Unique	Revenu	11	Paturage_Unique	Rien	Oui	Journalier	Paturage	Chaude	oui	Paturage		Pret			oui		Animaux_autour_maison	Conduite				SN	oui	non
42	Sikasso	Zangasso	Zangasso Flabougou	rurale	42	[45 ..[	Masculin	Marié(e)	oui	Française	Basique	Autre	Jardinier	[25 50]	Ovins	unique	oui	Bovins	volaille			oui	Bois	Achat	Unique	Revenu	14	Paturage_Unique	régulier	Oui	Journalier	Paturage	Chaude	oui	Paturage					oui	Enclos_dans_concession		Conduite				SN	non	non
43	Sikasso	Zangasso	Zangasso	rurale	43	[45 ..[	Masculin	Marié(e)	non			Agriculture		[25 50]	Ovins+Caprins	mixte	oui	Bovins				oui	Banco	Achat	Unique	Revenu	30	Paturage_Unique	Maladie	Oui	Journalier	Paturage	Chaude	oui	Paturage		Pret			oui		Animaux_autour_maison					SN	oui	non
44	Sikasso	Mpessoba	Mpessoba	rurale	44	[25 45]	Féminin	Marié(e)	non			Agriculture		[25 50]	Ovins	unique	oui		volaille			oui	Ciment	Don	Unique	Revenu	10	Donne_Tout	Maladie	Non				non						oui	Enclos_dans_concession					Soins	SN	non	non
45	Sikasso	Mpessoba	Mpessoba	rurale	45	[25 45]	Masculin	Marié(e)	oui	Coranique	Basique	Autre	Commerce	[25 50]	Ovins+Caprins	mixte	non					non		Achat	Unique	Revenu	55	Juste_suppléments	Maladie	Oui	Saisonnier	Paturage	Toutesaisons	oui	Paturage			Garde	vaccination	oui	Enclos_dans_concession					Soins	SN	non	non
46	Sikasso	Mpessoba	Mpessoba	rurale	46	[25 45]	Masculin	Marié(e)	oui	Française	Elevé	Autre	Comptable	[25 50]	Ovins	unique	oui	Bovins	volaille			oui	Ciment	Achat	Unique	Embouche	25	Donne_Tout	régulier	Non				non						non							SN	non	non
47	Sikasso	Mpessoba	Mpessoba	rurale	47	[18 25]	Féminin	Célibataire	oui	Française	Moyen	Autre	Eleve	[25 50]	Ovins	unique	oui		volaille			oui	grillage	Achat	Unique	Revenu	10	Paturage_Unique	régulier	Oui	Journalier	Paturage	Toutesaisons	non						oui	Enclos_dans_concession		Conduite				SN	non	non
48	Sikasso	Mpessoba	Pala	rurale	48	[25 45]	Masculin	Marié(e)	oui	Locale	Basique	Agriculture		[25 50]	Caprins	unique	oui		volaille			oui	Banco	Achat	Unique	Revenu	20	Paturage_Unique	Maladie	Oui	Journalier	Paturage	Toutesaisons	oui	Paturage	Abreuvement				oui	Enclos_dans_concession					Soins	SN	non	non
49	Sikasso	Mpessoba	Pala	rurale	49	[45 ..[	Masculin	Marié(e)	oui	Locale	Moyen	Agriculture		[25 50]	Ovins+Caprins	mixte	oui		volaille			oui	Bois	Achat	Unique	Revenu	15	Donne_Tout	Maladie	Non				non						oui	Enclos_dans_concession						SN	non	non
50	Sikasso	Konseguela	Konseguela	rurale	50	[25 45]	Féminin	Marié(e)	non			Autre	Commerce	[25 50]	Ovins	unique	oui		volaille	Equidés		oui	Bois	Achat	Unique	Embouche	12	Paturage_Unique	Maladie	Oui	Journalier	Paturage	Toutesaisons	oui	Paturage	Abreuvement				oui	Enclos_dans_concession		Conduite			Soins	SN	non	non
51	Sikasso	Konseguela	Konseguela	rurale	51	[45 ..[	Masculin	Marié(e)	oui	Française	Elevé	Autre	Veterinaire	[25 50]	Ovins	unique	oui		volaille			oui	Piquet	Achat	Mixte	Revenu	10	Juste_suppléments	régulier	Oui	Journalier	Paturage	Toutesaisons	oui	Paturage	Abreuvement				oui	Enclos_dans_concession					Soins	SN	non	non
52	Sikasso	Konseguela	Konseguela	rurale	52	[25 45]	Masculin	Marié(e)	oui	Française	Elevé	Autre	Enseignant	[25 50]	Ovins	unique	oui		volaille			oui	Banco	Achat	Unique	Prestige	10	Donne_Tout	régulier	Non				non						oui	Enclos_dans_concession					Soins	SN	oui	non
53	Sikasso	Konseguela	Konseguela	rurale	53	[25 45]	Féminin	Marié(e)	non			Autre	menagere	[25 50]	Caprins	unique	oui		volaille	Equidés		oui	Bois	Achat	Unique	Revenu	15	Paturage_Unique	régulier	Oui	Journalier	Paturage	Toutesaisons	non						oui	Enclos_dans_concession		Conduite				SN	non	non
54	Sikasso	Konseguela	Konseguela	rurale	54	[25 45]	Masculin	Marié(e)	oui	Française	Moyen	Autre	Technicien elevage	[25 50]	Ovins+Caprins	mixte	oui			Equidés		oui	Bois	Achat	Unique	Revenu	16	Paturage_Unique	régulier	Oui	Journalier	Paturage	Toutesaisons	oui	Paturage	Abreuvement		Garde		oui	Enclos_dans_concession		Conduite			Soins	SN	non	non
55	Sikasso	Konseguela	Konseguela	rurale	55	[45 ..[	Masculin	Marié(e)	oui	Française	Basique	Agriculture		[25 50]	Caprins	unique	oui	Bovins				oui	Banco	Achat	Unique	Revenu	15	Paturage_Unique	Maladie	Oui	Journalier	Paturage	Pluvieuse	oui	Paturage	Abreuvement		Garde		oui	Enclos_dans_concession		Conduite			Soins	SN	non	non
56	Bamako	Axe BKO KGBA	Axe BKO KGBA	urbaine	56	[18 25]	Masculin	Marié(e)	non			Elevage		[0 24]	Ovins+Caprins	mixte	oui	Bovins	volaille	Equidés		oui	Ciment	Achat	Unique	Laitière	40	Juste_suppléments	régulier	Oui	Saisonnier	Paturage	Toutesaisons	oui	Paturage	Abreuvement				oui			Conduite	Traite		Soins	SN	non	Oui
57	Bamako	Axe BKO KGBA	Axe BKO KGBA	urbaine	57	[0 18]	Masculin	Célibataire	oui	Française	Basique	Autre	Eleve	[0 24]	Ovins+Caprins	mixte	non					oui	Ciment	Achat	Unique	Revenu	30	Donne_Tout	Maladie	Non				non						oui	Enclos_dans_concession		Conduite				SN	non	non
58	Bamako	Axe BKO KGBA	Axe BKO KGBA	urbaine	58	[45 ..[	Masculin	Marié(e)	non			Agriculture		[0 24]	Ovins	unique	oui	Bovins	volaille			non		Achat	Unique	Revenu	30	Donne_Tout	régulier	Non				non						oui			Conduite			Soins	SN	non	non
59	Bamako	Axe BKO KGBA	Axe BKO KGBA	urbaine	59	[45 ..[	Masculin	Marié(e)	oui	Coranique	Basique	Autre	Berger	[0 24]	Ovins+Caprins	mixte	oui	Bovins	volaille			oui	Ciment	Achat	Unique	Prestige	25	Paturage_Unique	Maladie	Oui	Journalier	Paturage	Toutesaisons	non						oui			Conduite		Dort_avec_animaux	Soins	SN	non	non
60	Bamako	Axe BKO KGBA	Axe BKO KGBA	urbaine	60	[18 25]	Masculin	Célibataire	non			Autre	Berger	[0 24]	Ovins+Caprins	mixte	oui	Bovins	volaille	Equidés		non		Achat	Unique	Prestige	103	Juste_suppléments	Maladie	Oui	Annuel	Paturage	Toutesaisons	oui	Paturage	Abreuvement		Garde		oui			Conduite			Soins	SN	oui	non
61	Bamako	Axe BKO KGBA	Axe BKO KGBA	urbaine	61	[45 ..[	Masculin	Marié(e)	non			Elevage		[25 50]	Ovins	unique	oui	Bovins				non		Achat	Unique	Prestige	15	Donne_Tout	Maladie	Non				non						oui			Conduite			Soins	SN	non	non
62	Bamako	Axe BKO DKOBA	Axe BKO DKOBA	urbaine	62	[18 25]	Masculin	Célibataire	non			Autre	Berger	[0 24]	Ovins	unique	oui	Bovins	volaille			oui	Ciment	Achat	Mixte	Embouche	50	Juste_suppléments	Maladie	Oui	Journalier	Paturage	Toutesaisons	oui	Paturage	Abreuvement				oui			Conduite			Soins	SN	non	non
63	Bamako	Axe BKO DKOBA	Axe BKO DKOBA	urbaine	63	[18 25]	Masculin	Célibataire	oui	Coranique	Moyen	Elevage		[0 24]	Ovins+Caprins	mixte	oui	Bovins	volaille			oui	Ciment	Achat	Unique	Embouche	65	Juste_suppléments	Maladie	Oui	Saisonnier	Paturage	Toutesaisons	oui	Paturage					oui			Conduite			Soins	SN	non	Oui
64	Bamako	Axe BKO DKOBA	Axe BKO DKOBA	urbaine	64	[25 45]	Masculin	Marié(e)	oui	Coranique	Moyen	Elevage		[25 50]	Ovins+Caprins	mixte	oui		volaille			oui	Ciment	Achat	Unique	Prestige	35	Paturage_Unique	Maladie	Oui	Saisonnier	Paturage	Toutesaisons	non						oui			Conduite	Traite		Soins	SN	non	Oui
65	Bamako	Axe BKO DKOBA	Axe BKO DKOBA	urbaine	65	[45 ..[	Masculin	Marié(e)	oui	Coranique	Basique	Elevage		[25 50]	Ovins+Caprins	mixte	oui	Bovins				oui	Ciment	Achat	Unique	Revenu	30	Donne_Tout	Maladie	Non				non						oui			Conduite			Soins	SN	non	non
66	Bamako	Axe BKO DKOBA	Axe BKO DKOBA	urbaine	66	[45 ..[	Masculin	Marié(e)	oui	Française	Elevé	Autre	veterinaire	[25 50]	Ovins	unique	oui	Bovins	volaille			oui	Barre de fer	Achat	Unique	Revenu	15	Paturage_Unique	régulier	Oui	Journalier	Paturage	Toutesaisons	non						oui	Enclos_dans_concession					Soins	SN	oui	non
67	Bamako	Axe BKO DKOBA	Axe BKO DKOBA	urbaine	67	[18 25]	Masculin	Célibataire	oui	Française	Moyen	Autre	Eleve	[25 50]	Ovins	unique	oui		volaille			oui	Ciment	Achat	Unique	Embouche	30	Donne_Tout	régulier	Non				non						non							SN	non	non
68	Bamako	Axe BKO Kati	Axe BKO Kati	urbaine	68	[45 ..[	Masculin	Marié(e)	oui	Française	Elevé	Autre	Enseignant	[0 24]	Ovins	unique	oui			Equidés		oui	Bois	Achat	Unique	Prestige	19	Donne_Tout	Maladie	Non				oui			Pret			oui			Conduite			Soins	SN	oui	non
69	Bamako	Axe BKO Kati	Axe BKO Kati	urbaine	69	[18 25]	Masculin	Célibataire	oui	Française	Elevé	Autre	Etudiant	[0 24]	Ovins	unique	oui		volaille			oui	Barre de fer	Achat	Unique	Prestige	20	Paturage_Unique	Maladie	Oui	Journalier	Paturage	Toutesaisons	oui	Paturage					oui	Enclos_dans_concession					Soins	SN	non	non
70	Bamako	Axe BKO Kati	Axe BKO Kati	urbaine	70	[25 45]	Masculin	Marié(e)	oui	Française	Moyen	Autre	Militaire	[0 24]	Ovins	unique	non					oui	Ciment	Achat	Unique	Prestige	10	Donne_Tout	Maladie	Non				non						oui	Enclos_dans_concession						SN	non	non
71	Bamako	Axe BKO Kati	Axe BKO Kati	urbaine	71	[25 45]	Féminin	Marié(e)	oui	Française	Moyen	Autre	menagere	[0 24]	Ovins	unique	non					non		Achat	Unique	Revenu	17	Juste_suppléments	Maladie	Oui	Journalier	Paturage	Toutesaisons	oui	Paturage	Abreuvement				non							SN	non	non
72	Bamako	Axe BKO Kati	Axe BKO Kati	urbaine	72	[45 ..[	Féminin	Veuf(ve)	oui	Française	Basique	Agriculture		[0 24]	Ovins	unique	non					oui	Barre de fer	Don	Mixte	Revenu	11	Donne_Tout	régulier	Non				non						oui			Conduite			Soins	SN	non	non
73	Bamako	Axe BKO Kati	Axe BKO Kati	urbaine	73	[45 ..[	Masculin	Marié(e)	oui	Française	Elevé	Autre	Forestier retraite	[0 24]	Ovins	unique	non					oui	Ciment	Achat	Unique	Prestige	20	Donne_Tout	régulier	Non				non						oui	Enclos_dans_concession		Conduite				SN	non	non
74	Bamako	Axe BKO Kati	Axe BKO Kati	urbaine	74	[25 45]	Féminin	Marié(e)	oui	Française	Basique	Autre	Menagere	[0 24]	Ovins+Caprins	mixte	oui	Bovins	volaille			oui	Ciment	Achat	Unique	Prestige	20	Donne_Tout	Maladie	Non				non						oui	Enclos_dans_concession						SN	non	non
75	Bamako	Axe BKO Kati	Axe BKO Kati	urbaine	75	[45 ..[	Masculin	Marié(e)	oui	Française	Elevé	Autre	Pharmacien	[0 24]	Ovins	unique	non					oui	Ciment	Achat	Mixte	Prestige	14	Donne_Tout	régulier	Non				non						oui	Enclos_dans_concession					Soins	SN	non	non
76	Bamako	Axe BKO Baguineda	Axe BKO Baguineda	urbaine	76	[45 ..[	Masculin	Marié(e)	oui	Coranique	Basique	Elevage		[25 50]	Ovins+Caprins	mixte	oui	Bovins	volaille			non		Achat	Mixte	Revenu	20	Donne_Tout	Maladie	Non				oui						oui	Enclos_dans_concession						SN	non	Oui
77	Bamako	Axe BKO Baguineda	Axe BKO Baguineda	urbaine	77	[18 25]	Masculin	Marié(e)	non			Elevage		[25 50]	Ovins	unique	oui	Bovins				oui	Ciment	Achat	Unique	Prestige	20	Donne_Tout	Maladie	Non				non						oui			Conduite			Soins	SN	non	non
78	Bamako	Axe BKO Baguineda	Axe BKO Baguineda	urbaine	78	[25 45]	Masculin	Célibataire	oui	Française	Moyen	Autre	Comptable	[25 50]	Ovins	unique	oui	Bovins				oui	Ciment	Achat	Unique	Prestige	30	Donne_Tout	régulier	Non				non						non							SN	non	non
79	Bamako	Axe BKO Baguineda	Axe BKO Baguineda	urbaine	79	[25 45]	Masculin	Marié(e)	oui	Coranique	Basique	Elevage		[25 50]	Ovins	unique	oui	Bovins				oui	Ciment	Achat	Unique	Embouche	110	Donne_Tout	régulier	Non				non						oui						Soins	SN	non	non
80	Bamako	Axe BKO Baguineda	Axe BKO Baguineda	urbaine	80	[45 ..[	Masculin	Marié(e)	oui	Française	Elevé	Autre	Prefet	[25 50]	Ovins	unique	non					oui	Ciment	Achat	Unique	Prestige	20	Donne_Tout	régulier	Non				non						non							SN	non	non
81	Bamako	Axe BKO Baguineda	Axe BKO Baguineda	urbaine	81	[25 45]	Masculin	Marié(e)	oui	Française	Moyen	Autre	Agent immobilier	[25 50]	Ovins	unique	oui		volaille			oui	Ciment	Achat	Unique	Revenu	15	Donne_Tout	régulier	Non				non						oui	Enclos_dans_concession						SN	oui	non
82	Bamako	Axe BKO Baguineda	Axe BKO Baguineda	urbaine	82	[25 45]	Masculin	Marié(e)	oui	Coranique	Basique	Agriculture		[25 50]	Ovins	unique	oui		volaille			oui	Ciment	Achat	Unique	Prestige	30	Donne_Tout	régulier	Non				non						oui			Conduite			Soins	SN	non	non
83	Bamako	Axe BKO Baguineda	Axe BKO Baguineda	urbaine	83	[25 45]	Masculin	Marié(e)	non			Elevage		[25 50]	Ovins+Caprins	mixte	oui	Bovins	volaille			oui	Ciment	Achat	Unique	Revenu	40	Donne_Tout	régulier	Non				non						oui			Conduite	Traite		Soins	SN	non	Oui
84	Segou	Konobougou	Konobougou	rurale	84	[25 45]	Masculin	Marié(e)	oui	Coranique	Basique	Autre	Transporteur	[50 ..[	Ovins+Caprins	mixte	oui	Bovins	volaille	Equidés		oui	Banco	Héritage	Unique	Laitière	40	Paturage_Unique	régulier	Oui	Saisonnier	Paturage	Toutesaisons	oui	Paturage		Pret	Garde		oui	Enclos_dans_concession					Soins	SN	oui	Oui
85	Segou	Konobougou	Bananido	rurale	85	[25 45]	Féminin	Marié(e)	oui	Coranique	Basique	Agriculture		[50 ..[	Caprins	unique	non					oui	Piquet	Héritage	Unique	Revenu	20	Paturage_Unique	Maladie	Oui	Journalier	Paturage	Chaude	oui	Paturage					oui	Enclos_dans_concession			Traite		Soins	SN	non	Oui
86	Segou	Konobougou	Konobougou	rurale	86	[45 ..[	Masculin	Marié(e)	oui	Française	Moyen	Autre	veterinaire	[50 ..[	Caprins	unique	non					oui	Ciment	Achat	Unique	Laitière	13	Donne_Tout	régulier	Non				non						oui	Enclos_dans_concession					Soins	SN	non	Oui
87	Segou	Baroueli	Kinta Bougouda	rurale	87	[25 45]	Masculin	Marié(e)	oui	Coranique	Moyen	Elevage		[0 24]	Ovins+Caprins	mixte	oui	Bovins				oui	Ciment	Achat	Unique	Laitière	90	Juste_suppléments	régulier	Oui	Journalier	Paturage	Toutesaisons	non						oui			Conduite	Traite		Soins	SN	non	Oui
88	Segou	Baroueli	Baroueli Bougouda	rurale	88	[45 ..[	Masculin	Marié(e)	oui	Coranique	Elevé	Autre	Marabout	[0 24]	Caprins	unique	oui	Bovins				oui	Piquet	Achat	Unique	Revenu	30	Paturage_Unique	Maladie	Oui	Journalier	Paturage	Toutesaisons	oui	Paturage	Abreuvement				oui			Conduite			Soins	SN	non	Oui
89	Segou	Baroueli	Baroueli	rurale	89	[45 ..[	Masculin	Marié(e)	oui	Coranique	Elevé	Autre	Marabout	[0 24]	Ovins+Caprins	mixte	oui	Bovins	volaille			oui	Bois	Achat	Unique	Prestige	50	Paturage_Unique	régulier	Oui	Saisonnier	Paturage	Toutesaisons	non						oui	Enclos_dans_concession						SN	oui	Oui
90	Segou	Baroueli	Baroueli	rurale	90	[45 ..[	Masculin	Marié(e)	oui	Coranique	Elevé	Autre	Marabout	[0 24]	Ovins+Caprins	mixte	oui	Bovins	volaille	Equidés		non		Héritage	Mixte	Revenu	120	Paturage_Unique	régulier	Oui	Annuel	Paturage	Toutesaisons	oui	Paturage					oui	Enclos_dans_concession		Conduite	Traite			SN	oui	Oui
91	Segou	Baroueli	Beleko	rurale	91	[25 45]	Masculin	Marié(e)	oui	Coranique	Elevé	Autre	Commerce	[0 24]	Ovins+Caprins	mixte	oui	Bovins	volaille			oui	grillage	Achat	Unique	Laitière	30	Juste_suppléments	régulier	Oui	Journalier	Paturage	Toutesaisons	oui	Paturage					oui			Conduite	Traite		Soins	SN	non	Oui
92	Segou	Sanando	Sanando	rurale	92	[25 45]	Masculin	Marié(e)	oui	Française	Basique	Agriculture		[50 ..[	Ovins	unique	oui	Bovins	volaille			oui	Piquet	Achat	Unique	Revenu	20	Paturage_Unique	Maladie	Oui	Journalier	Paturage	Toutesaisons	oui	Paturage	Abreuvement				oui	Enclos_dans_concession					Soins	SN	non	non
93	Segou	Sanando	Sanando	rurale	93	[25 45]	Masculin	Marié(e)	oui	Coranique	Moyen	Elevage		[50 ..[	Ovins+Caprins	mixte	oui	Bovins				oui	Piquet	Héritage	Unique	Laitière	50	Paturage_Unique	Maladie	Oui	Annuel	Paturage	Toutesaisons	oui	Paturage	Abreuvement				oui	Enclos_dans_concession			Traite		Soins	SN	non	Oui
94	Segou	Sanando	Tissala	rurale	94	[45 ..[	Masculin	Marié(e)	non			Agriculture		[50 ..[	Ovins+Caprins	mixte	oui	Bovins	volaille			oui	Banco	Héritage	Mixte	Laitière	30	Paturage_Unique	Maladie	Oui	Saisonnier	Paturage	Toutesaisons	non						oui	Enclos_dans_concession			Traite		Soins	SN	oui	Oui
95	Segou	Sanando	Tissala	rurale	95	[45 ..[	Masculin	Marié(e)	oui	Française	Basique	Elevage		[50 ..[	Ovins	unique	non					non		Achat	Unique	Revenu	20	Juste_suppléments	Maladie	Oui	Journalier	Paturage	Froide	oui	Paturage		Pret			oui	Enclos_dans_concession		Conduite				SN	oui	non
96	Segou	Sanando	Tissala	rurale	96	[45 ..[	Masculin	Marié(e)	non			Agriculture		[50 ..[	Caprins	unique	oui	Bovins		Equidés		oui	Bois	Achat	Unique	Embouche	20	Juste_suppléments	Maladie	Oui	Journalier	Paturage	Toutesaisons	oui	Paturage	Abreuvement				oui	Enclos_dans_concession						SN	non	Oui
97	Segou	Sanando	Sinibougou	rurale	97	[25 45]	Masculin	Marié(e)	oui	Locale	Basique	Autre	Conseiller Mairie	[50 ..[	Ovins+Caprins	mixte	oui	Bovins	volaille			non		Achat	Unique	Revenu	140	Paturage_Unique	Maladie	Oui	Annuel	Paturage	Toutesaisons	oui	Paturage	Abreuvement			vaccination	oui		Animaux_autour_maison		Traite		Soins	SN	oui	Oui
98	Segou	Falo	Falo	rurale	98	[25 45]	Masculin	Marié(e)	oui	Française	Moyen	Autre	Enseignant	[50 ..[	Ovins+Caprins	mixte	oui	Bovins	volaille			oui	Banco	Achat	Unique	Revenu	35	Paturage_Unique	régulier	Oui	Journalier	Paturage	Froide	oui	Paturage					oui				Traite	Dort_avec_animaux	Soins	SN	oui	Oui
99	Segou	Falo	Falo	rurale	99	[45 ..[	Masculin	Marié(e)	oui	Française	Moyen	Autre	Enseignant retraite	[50 ..[	Ovins+Caprins	mixte	oui	Bovins		Equidés		oui	Bois	Achat	Unique	Revenu	90	Paturage_Unique	régulier	Oui	Saisonnier	Paturage	Froide	oui	Paturage	Abreuvement				non							SN	non	non
100	Segou	Falo	Falo	rurale	100	[45 ..[	Masculin	Marié(e)	oui	Coranique	Elevé	Agriculture		[50 ..[	Ovins+Caprins	mixte	oui	Bovins				non		Achat	Unique	Revenu	30	Paturage_Unique	Maladie	Oui	Journalier	Paturage	Toutesaisons	oui	Paturage					non							SN	non	non
101	Segou	Falo	Ntola	rurale	101	[25 45]	Masculin	Marié(e)	oui	Locale	Elevé	Agriculture		[50 ..[	Ovins+Caprins	mixte	oui	Bovins	volaille	Equidés		non		Achat	Unique	Revenu	15	Paturage_Unique	régulier	Oui	Journalier	Paturage	Froide	oui	Paturage					oui						Soins	SN	oui	Oui
102	Segou	Falo	Falo Bougouda	rurale	102	[45 ..[	Masculin	Marié(e)	oui	Coranique	Elevé	Autre	Marabout	[50 ..[	Ovins+Caprins	mixte	oui	Bovins	volaille			non		Achat	Unique	Laitière	100	Juste_suppléments	régulier	Oui	Saisonnier	Paturage	Toutesaisons	non						oui			Conduite	Traite		Soins	SN	non	Oui
103	Segou	Bla	Hamaeau Yacouba Diaw	rurale	103	[45 ..[	Masculin	Marié(e)	oui	Française	Moyen	Autre	Commerce	[0 24]	Ovins+Caprins	mixte	oui	Bovins				non		Achat	Unique	Laitière	250	Paturage_Unique	Maladie	Oui	Saisonnier	Paturage	Pluvieuse	non						oui				Traite		Soins	SN	oui	Oui
104	Segou	Bla	Bla	rurale	104	[25 45]	Féminin	Marié(e)	oui	Coranique	Basique	Elevage		[0 24]	Caprins	unique	oui	Bovins				oui	Bois	Achat	Unique	Laitière	30	Paturage_Unique	Maladie	Oui	Saisonnier	Paturage	Chaude	oui	Paturage	Abreuvement			vaccination	oui				Traite		Soins	SN	non	Oui
105	Segou	Bla	Bla	rurale	105	[45 ..[	Masculin	Marié(e)	non			Elevage		[0 24]	Caprins	unique	oui	Bovins				oui	Bois	Achat	Unique	Laitière	15	Paturage_Unique	Rien	Oui	Annuel	Paturage	Toutesaisons	oui	Paturage					oui			Conduite	Traite	Dort_avec_animaux		SN	non	Oui
106	Segou	Bla	Bla	rurale	106	[45 ..[	Masculin	Marié(e)	non			Elevage		[0 24]	Caprins	unique	non					non		Achat	Unique	Laitière	40	Juste_suppléments	Maladie	Oui	Annuel	Paturage	Toutesaisons	oui	Paturage	Abreuvement			vaccination	oui			Conduite	Traite		Soins	SN	non	Oui
107	Segou	Bla	Bla Hameau	rurale	107	[25 45]	Masculin	Marié(e)	oui	Coranique	Elevé	Elevage		[0 24]	Caprins	unique	non					non		Achat	Mixte	Laitière	40	Juste_suppléments	Maladie	Oui	Annuel	Paturage	Toutesaisons	oui	Paturage	Abreuvement				oui			Conduite	Traite		Soins	SN	non	Oui
108	Segou	Katiena	Katiena	rurale	108	[18 25]	Masculin	Marié(e)	non			Elevage		[50 ..[	Ovins+Caprins	mixte	oui	Bovins				non		Héritage	Unique	Laitière	35	Paturage_Unique	Maladie	Oui	Saisonnier	Paturage	Chaude	oui	Paturage					oui				Traite		Soins	SN	non	Oui
109	Segou	Katiena	Katiena	rurale	109	[45 ..[	Masculin	Marié(e)	non			Agriculture		[50 ..[	Ovins+Caprins	mixte	non					non		Achat	Unique	Laitière	80	Paturage_Unique	Maladie	Oui	Saisonnier	Paturage	Chaude	non						non							SN	non	Oui
110	Segou	Katiena	Amatoum were	rurale	110	[45 ..[	Masculin	Marié(e)	oui	Coranique	Moyen	Agriculture		[50 ..[	Ovins	unique	oui	Bovins	volaille			oui	Bois	Achat	Unique	Revenu	10	Paturage_Unique	Maladie	Oui	Journalier	Paturage	Chaude	oui	Paturage					oui				Traite		Soins	SN	non	Oui
111	Segou	Katiena	Katiena Were	rurale	111	[45 ..[	Masculin	Marié(e)	oui	Coranique	Basique	Elevage		[50 ..[	Ovins+Caprins	mixte	oui	Bovins				non		Héritage	Unique	Laitière	20	Juste_suppléments	Maladie	Oui	Journalier	Paturage	Chaude	oui	Paturage					non							SN	non	Oui
112	Segou	Katiena	Katiena Hameau	rurale	112	[45 ..[	Masculin	Marié(e)	oui	Coranique	Basique	Elevage		[50 ..[	Ovins+Caprins	mixte	oui	Bovins				non		Héritage	Unique	Laitière	30	Paturage_Unique	Maladie	Oui	Saisonnier	Paturage	Chaude	oui	Paturage	Abreuvement			vaccination	oui			Conduite	Traite			SN	oui	Oui
113	Segou	Cinzana	Moussa Were	rurale	113	[45 ..[	Masculin	Marié(e)	oui	Locale	Moyen	Elevage		[50 ..[	Ovins+Caprins	mixte	non					oui	Piquet	Héritage	Mixte	Prestige	150	Paturage_Unique	Maladie	Oui	Saisonnier	Paturage	Toutesaisons	oui	Paturage					oui	Enclos_dans_concession			Traite		Soins	SN	oui	Oui
114	Segou	Cinzana	Tongo	rurale	114	[25 45]	Masculin	Marié(e)	oui	Locale	Elevé	Autre	Auxiliere veterinaire	[50 ..[	Ovins+Caprins	mixte	oui	Bovins				non		Achat	Unique	Revenu	40	Paturage_Unique	régulier	Oui	Journalier	Paturage	Toutesaisons	oui	Paturage	Abreuvement				oui			Conduite	Traite	Dort_avec_animaux		SN	oui	Oui
115	Segou	Markala	Markala	rurale	115	[25 45]	Masculin	Célibataire	oui	Française	Moyen	Autre	Militaire	[0 24]	Ovins	unique	non					oui	Ciment	Achat	Unique	Revenu	13	Donne_Tout	régulier	Non				non						oui	Enclos_dans_concession					Soins	SN	non	non
116	Segou	Markala	Markala	rurale	116	[18 25]	Masculin	Célibataire	oui	Française	Moyen	Autre	Militaire	[0 24]	Ovins	unique	non					oui	Ciment	Achat	Unique	Prestige	10	Donne_Tout	régulier	Non				non						oui	Enclos_dans_concession					Soins	SN	oui	non
117	Segou	Markala	Markala	rurale	117	[25 45]	Masculin	Marié(e)	oui	Coranique	Moyen	Elevage		[25 50]	Ovins+Caprins	mixte	oui	Bovins				non		Héritage	Unique	Prestige	50	Paturage_Unique	Maladie	Oui	Saisonnier	Paturage	Toutesaisons	oui	Paturage					oui		Animaux_autour_maison				Soins	SN	oui	Oui
118	Segou	Markala	Sarakala	rurale	118	[45 ..[	Masculin	Marié(e)	oui		Moyen	Elevage		[25 50]	Ovins+Caprins	mixte	oui		volaille			non		Héritage	Mixte	Laitière	107	Paturage_Unique	Maladie	Oui	Saisonnier	Paturage	Toutesaisons	oui	Paturage	Abreuvement				oui	Enclos_dans_concession		Conduite	Traite			SN	non	Oui
119	Segou	Markala	Sarakala	rurale	119	[25 45]	Féminin	Marié(e)	non			Elevage		[25 50]	Caprins	unique	oui	Bovins				non		Achat	Mixte	Laitière	20	Paturage_Unique	Maladie	Oui	Journalier	Paturage	Toutesaisons	oui	Paturage					oui		Animaux_autour_maison		Traite			SN	non	Oui
[truncated: 17 more columns]
